# Supplementary material for: Genetically proxied therapeutic prolyl-hydroxylase inhibition and cardiovascular risk
Source: Hum Mol Genet. 2022 Sep 1;32(3):496–505. doi: 10.1093/hmg/ddac215 (PMC9851745; doi:10.1093/hmg/ddac215)
Supplement: SupplementaryTables_EGLN_HMG_ddac215 [file supplementarytables_egln_hmg_ddac215.xlsx]

## Sheet: Contents
Table	Title
S1	Supplementary Table S1 Summary statistics for the 515 conditionally independent SNPs associated with Hgb (at P < 5 x 10E-09) obtained from recent published GWAS.
S2	Supplementary Table S2 The association between the 515 Hgb-associated SNPs and three CVD of interest; stroke, myocardial infarction [MI] and coronary artery disease [CAD].
S3	Supplementary Table S3 The MR estimates for the causal association between higher Hgb levels and risk of CVD when using the eight EGLN-specific SNPs as the genetic instruments.
S4	Supplementary Table S4 Test for pleiotropy and heterogeneity when using the eight EGLN-specific SNPs as genetic instruments to assess the causal association between higher Hgb levels and risk of CVD.
S5	Supplementary Table S5 Rescaling the genetic estimates of the effect of a 1-unit increase in Hgb levels in the general population.
S6	Supplementary Table S6 Phenome-wide association study of the weighted Hgb EGLN-specific GRS with 923 traits in up to 451,099 unrelated European UK Biobank individuals.
S7	Supplementary Table S7 MR causal estimates for the association between higher Hgb levels and risk of CVD as instrumented by 515 conditionally independent Hgb-associated SNPs.
S8	Supplementary Table S8 The measure of pleiotropy and heterogeneity for the 515 Hgb-associated SNPs used as instruments to assess the causal association between higher Hgb levels and CVD.
S9	Supplementary Table S9 The number of genetic instruments used for the two-sample MR investigating the causal association between Hgb levels and risk of CVD before and after Steiger filtering.
S10	Supplementary Table S10 MR causal estimates for the association between higher Hgb levels and risk of CVD after Steiger filtering had been applied to select the most specific set of Hgb-associated SNP as instruments.
S11	Supplementary Table S11Measure of pleiotropy and heterogeneity when using the Hgb-associated SNPs as instruments to assess the causal association between higher Hgb levels and risk of CVD after Steiger filtering had been applied.

## Sheet: S1
Supplementary Table S1 Summary statistics for the 515 conditionally independent SNPs associated with Hgb (at P < 5 x 10E-09) obtained from recent published GWAS.
EAF = Effect allele frequency, SE = standard error, Ref = reference, chr = chromosome. Summary statistics were obtained from Vuckovic et al. 2020 (47).
RSID	Chr	Pos	Effect_allele	Ref_allele	EAF	Beta	SE	Pvalue
rs1800562	6	26093141	A	G	0.076922	0.189783	0.00400401	0
rs17476364	10	71094504	C	T	0.108778	0.149026	0.00341991	0
rs114948639	2	46293826	C	T	0.987824	0.122843	0.00992527	3.49017e-35
rs61835223	1	231562228	G	A	0.02042	0.119324	0.00761638	2.55263e-55
rs184088518	19	41305138	G	T	0.976304	0.118949	0.00727042	3.65041e-60
rs198851	6	26104632	T	G	0.150386	0.108478	0.00297238	1.31501e-291
rs855791	22	37462936	G	A	0.561407	0.10122	0.00215389	0
rs61750953	19	41306650	C	T	0.984602	0.0955095	0.00865909	2.73957e-28
rs150844304	15	43726625	A	C	0.974707	0.0951662	0.00679515	1.45242e-44
rs77542162	17	67081278	G	A	0.022711	0.0905271	0.00716194	1.27014e-36
rs2519093	9	136141870	C	T	0.815601	0.0849069	0.00275241	5.92144e-209
rs8176749	9	136131188	T	C	0.062637	0.0804246	0.00439641	9.36714e-75
rs12925612	16	88777073	G	C	0.987987	0.0801445	0.0101211	2.40284e-15
rs192191487	19	41305065	A	G	0.019053	0.0769008	0.00882109	2.83574e-18
rs10168349	2	46360907	G	C	0.664043	0.0745808	0.00225027	7.13318e-241
rs881144	22	37471290	G	A	0.877321	0.0736692	0.00324719	6.01223e-114
rs1800961	20	43042364	T	C	0.031089	0.0725911	0.0061426	3.1641e-32
rs113405739	1	154976518	A	G	0.971172	0.0717367	0.0063737	2.18551e-29
rs181000569	15	67166007	A	C	0.011052	0.0715299	0.0102425	2.87635e-12
rs532782761	3	172276502	A	C	0.985836	0.0713986	0.0104224	7.35948e-12
rs775701197	11	30749171	GTTCCCGCTCTGTAACTTATCAAC	G	0.959211	0.0712129	0.00551689	4.04859e-38
rs17287978	6	43941137	T	C	0.951909	0.0686304	0.00497296	2.5234e-43
rs10265221	7	151414329	T	C	0.713152	0.0684015	0.00235288	8.2577e-186
rs833805	6	44030011	G	A	0.884699	0.0680859	0.00349099	1.02879e-84
rs3184504	12	111884608	T	C	0.481371	0.0679936	0.00213004	1.35313e-223
rs147804508	19	50035161	T	C	0.010576	0.0655968	0.0109318	1.96652e-09
rs72681869	14	50655357	C	G	0.010983	0.0650354	0.0102392	2.13074e-10
rs17850433	21	45746102	T	C	0.987992	0.0619513	0.00977557	2.33736e-10
rs117793618	11	10279241	A	G	0.938708	0.0605039	0.00446641	8.31808e-42
rs10849962	12	112037526	G	A	0.784372	0.0601431	0.00260224	3.50298e-118
rs576750965	19	51003387	C	CAGAG	0.019968	0.0589923	0.00801072	1.78253e-13
rs115902543	6	25712496	A	C	0.014599	0.0551956	0.00897074	7.61037e-10
rs72638978	8	41540828	C	T	0.023161	0.0533022	0.00716916	1.04624e-13
rs7775698	6	135418635	C	T	0.738351	0.0525959	0.00241965	9.17265e-105
rs41278174	16	16259596	A	G	0.02713	0.0524204	0.00655803	1.31358e-15
rs13107325	4	103188709	T	C	0.074589	0.050046	0.00406064	6.67258e-35
rs61744929	11	2325427	C	T	0.019006	0.0497109	0.00779756	1.8274e-10
rs6724315	2	46363699	C	T	0.127071	0.0495429	0.00320213	5.37337e-54
rs9270475	6	32559007	A	T	0.752906	0.0491568	0.00252986	4.25026e-84
rs78415359	18	46207268	G	A	0.968132	0.0488166	0.00606821	8.64952e-16
rs2950015	17	44332351	G	A	0.227758	0.0482432	0.00254317	3.03571e-80
rs16874060	4	23737865	G	A	0.047264	0.0481084	0.00501853	9.143e-22
rs182552845	7	100306920	G	A	0.976915	0.0480735	0.00737827	7.24229e-11
rs4760682	12	48512285	C	A	0.186889	0.0476284	0.00272872	3.18239e-68
rs368417629	11	10195282	G	T	0.764894	0.0467189	0.00253456	7.17475e-76
rs551118	16	88856084	C	G	0.420693	0.0466922	0.00219417	1.73499e-100
rs41295942	7	100218631	T	C	0.030798	0.0462592	0.00615717	5.77602e-14
rs218264	4	55408875	A	T	0.750624	0.0443712	0.00248009	1.38689e-71
rs74960997	6	163941243	T	G	0.973675	0.0429285	0.00667419	1.25922e-10
rs28930677	2	120848049	T	C	0.046661	0.0426472	0.00503343	2.39582e-17
rs228917	22	37506410	T	C	0.572476	0.041752	0.00215078	6.05193e-84
rs2228445	1	203667409	T	C	0.0985711	0.0414811	0.00356899	3.16197e-31
rs2516470	6	31407331	G	C	0.336773	0.0401324	0.00224548	1.93051e-71
rs4008347	9	6370088	G	A	0.947826	0.0400915	0.00478593	5.43166e-17
rs3754140	1	214176380	C	T	0.261392	0.0398752	0.00241319	2.4709e-61
rs731749	16	86356582	G	A	0.911476	0.0392431	0.00382712	1.13603e-24
rs2849017	6	32174048	A	G	0.928676	0.0392043	0.00413104	2.30643e-21
rs78744187	19	33754548	T	C	0.081199	0.0391557	0.00389713	9.44028e-24
rs186222325	4	79344554	T	C	0.032868	0.039012	0.00624401	4.15987e-10
rs4837197	9	130622946	T	C	0.171428	0.0384714	0.00282615	3.36791e-42
rs9403391	6	142814991	C	T	0.968508	0.0382107	0.00611088	4.02909e-10
rs2396083	6	43804808	C	G	0.686714	0.0379149	0.00230589	9.47151e-61
rs116971887	16	51170026	G	T	0.954588	0.0375855	0.00518815	4.3407e-13
rs62435145	7	1286567	G	T	0.309417	0.0373358	0.00237676	1.31864e-55
rs9895661	17	59456589	C	T	0.170917	0.0372736	0.00283328	1.57949e-39
rs2834317	21	35356706	G	A	0.846038	0.0372133	0.00297838	8.00209e-36
rs5934505	X	8913826	C	T	0.268045	0.03675	0.00199179	5.14357e-76
rs200299716	6	34168059	TA	T	0.046416	0.0365519	0.00507608	5.98548e-13
rs55781197	16	67940350	G	A	0.115344	0.0364845	0.00333429	7.24132e-28
rs139273519	12	11803303	G	C	0.961292	0.0359866	0.00555751	9.46175e-11
rs62401198	6	43801654	C	T	0.842739	0.0358666	0.00292066	1.1556e-34
rs13169	19	808586	G	C	0.138608	0.0358235	0.00307835	2.66498e-31
rs4886755	15	76298132	A	G	0.48761	0.0357024	0.0021328	6.73437e-63
rs9816588	3	37987856	A	C	0.098761	0.0357016	0.00357051	1.53913e-23
rs1265075	6	31113113	A	C	0.07622	0.0353065	0.00401163	1.35559e-18
rs17278406	9	13976285	G	A	0.698419	0.0350711	0.00233558	5.76739e-51
rs34952318	20	11177055	A	G	0.049108	0.0347781	0.00500048	3.52681e-12
rs113292219	1	29486128	T	C	0.053762	0.0339747	0.00470016	4.88669e-13
rs78374304	12	48403839	A	T	0.617865	0.0338903	0.00219047	5.38635e-54
rs2854528	17	42338248	G	A	0.114247	0.0338113	0.0033507	6.06626e-24
rs738409	22	44324727	G	C	0.216253	0.033724	0.00258242	5.64137e-39
rs34651	5	72144005	T	C	0.918593	0.033691	0.0039204	8.41644e-18
rs55971447	1	161515326	T	C	0.117695	0.0336366	0.00328445	1.29663e-24
rs833061	6	43737486	C	T	0.504045	0.0335787	0.00212603	3.41712e-56
rs1547651	6	43730644	T	A	0.16472	0.0335167	0.00288668	3.63149e-31
rs4925184	20	61037490	A	G	0.927916	0.0334781	0.00415373	7.64394e-16
rs128494	21	37834258	C	T	0.764759	0.0334136	0.00254957	3.05904e-39
rs7194649	16	215106	C	A	0.894445	0.033148	0.00356511	1.43261e-20
rs760077	1	155178782	T	A	0.602237	0.033005	0.00216713	2.24208e-52
rs56011044	1	48022107	C	T	0.903708	0.0326889	0.00363767	2.55881e-19
rs75792643	22	46372968	T	C	0.315552	0.0326574	0.00229709	7.20154e-46
rs1175550	1	3691528	G	A	0.231502	0.0326381	0.00255302	2.01141e-37
rs28432336	4	87984331	G	A	0.37842	0.0325823	0.00220826	2.86799e-49
rs35765401	5	111357751	A	AC	0.937806	0.0323905	0.00453668	9.354e-13
rs12985346	19	2164351	A	T	0.400983	0.0319754	0.00218059	1.10193e-48
rs67037045	12	13050341	ATGAGAAGACC	A	0.848592	0.0318423	0.00297806	1.10598e-26
rs73920681	2	25578588	G	C	0.082393	0.0317612	0.00386234	1.9797e-16
rs58542926	19	19379549	T	C	0.074789	0.0317177	0.00405435	5.15266e-15
rs8069437	17	44906949	T	C	0.231167	0.0317172	0.00256709	4.55979e-35
rs2835435	21	38055216	C	T	0.777662	0.0316199	0.00260408	6.29169e-34
rs4240624	8	9184231	G	A	0.0913002	0.0314424	0.00370464	2.11489e-17
rs752590	2	113972945	G	A	0.210488	0.0314183	0.00260331	1.5475e-33
rs142456437	X	129970818	G	C	0.970671	0.0313754	0.00541419	6.83085e-09
rs35240997	3	12379351	A	G	0.786172	0.0313326	0.00259641	1.56517e-33
rs174560	11	61581764	C	T	0.313738	0.0310038	0.00229481	1.35783e-41
rs113670117	14	36099366	C	T	0.911796	0.03085	0.00375552	2.12917e-16
rs2823139	21	16576783	G	A	0.661978	0.0308336	0.00226839	4.42305e-42
rs11694902	2	121988884	A	G	0.139399	0.0305995	0.0030635	1.71304e-23
rs10640460	17	57866165	T	TAA	0.779807	0.0304416	0.00259552	9.10399e-32
rs76506961	11	8866146	AAAT	A	0.2433	0.0303222	0.00249902	7.00675e-34
rs60925406	5	52221748	T	C	0.941883	0.0302675	0.00455486	3.03011e-11
rs56262900	2	23897725	A	G	0.101602	0.03021	0.00352309	9.92083e-18
rs11844732	14	24808961	G	T	0.045221	0.0301607	0.00514171	4.46733e-09
rs34939651	13	110424933	AG	A	0.055329	0.0301039	0.00475521	2.44021e-10
rs11772705	7	100298904	C	T	0.288452	0.030031	0.00234992	2.13207e-37
rs10410950	19	13128861	G	A	0.950001	0.0300262	0.00490498	9.26552e-10
rs12881869	14	50923249	C	T	0.929127	0.0298012	0.00416013	7.86279e-13
rs28718978	15	76123209	T	G	0.800378	0.0295666	0.00271921	1.54625e-27
rs17654742	1	217472265	A	G	0.154143	0.0295032	0.0029617	2.24475e-23
rs123698	19	807442	C	G	0.604603	0.029195	0.00217808	5.72847e-41
rs919798	19	4498154	A	G	0.562361	0.0289401	0.00215526	4.16357e-41
rs111959637	19	33231028	C	G	0.844121	0.0287451	0.00307842	9.85287e-21
rs4823309	22	46004023	C	T	0.552354	0.0287116	0.00219213	3.3992e-39
rs34723331	11	8742865	TC	T	0.553102	0.0285938	0.00220113	1.38502e-38
rs34914463	17	7366619	T	C	0.868867	0.0285732	0.00315511	1.35116e-19
rs143288026	2	145664860	CA	C	0.234183	0.0285235	0.00253132	1.88314e-29
rs35124400	12	2522077	T	C	0.371132	0.0284353	0.00220722	5.62153e-38
rs2029466	3	56780003	C	T	0.692401	0.0283006	0.00231697	2.60137e-34
rs17185657	6	29821606	T	A	0.076717	0.0282621	0.00399833	1.56644e-12
rs5762813	22	29203314	C	T	0.814784	0.0281293	0.0027426	1.10718e-24
rs9429088	1	46497500	T	A	0.564551	0.0281245	0.00214046	1.95604e-39
rs8080123	17	59242914	G	T	0.816333	0.0281078	0.002757	2.086e-24
rs10981834	9	116349209	G	C	0.851781	0.0280996	0.00299538	6.53623e-21
rs556412194	5	154027482	G	GT	0.140487	0.0280995	0.00309732	1.1664e-19
rs2823270	21	16794755	A	G	0.700593	0.0280315	0.00233217	2.8069e-33
rs117900708	15	41190639	T	G	0.939529	0.028021	0.00452146	5.74274e-10
rs4075958	5	176784512	A	G	0.2627	0.0279767	0.00241737	5.63431e-31
rs8138197	22	43114551	A	G	0.472068	0.0278201	0.00213508	8.26038e-39
rs999010	1	231495316	G	A	0.629001	0.0277804	0.00219669	1.16998e-36
rs146541367	7	150502468	AT	A	0.889231	0.0277274	0.00340079	3.54351e-16
rs2928166	5	76479833	C	T	0.128202	0.0276397	0.0031992	5.64269e-18
rs3765000	2	44014301	G	A	0.073705	0.0276225	0.00406313	1.05839e-11
rs75224897	12	48496565	C	G	0.092432	0.027608	0.00372617	1.27048e-13
rs1868274	2	46309262	C	G	0.650636	0.0275725	0.00224532	1.16017e-34
rs5785906	10	71007973	C	CT	0.57989	0.0274961	0.00218791	3.19488e-36
rs74414571	7	25420102	G	C	0.912166	0.0273793	0.00378889	4.96674e-13
rs12192672	6	7229619	A	G	0.29621	0.0270941	0.00232925	2.83003e-31
rs1058	19	44268325	G	C	0.218831	0.0269142	0.00258587	2.2753e-25
rs35994626	2	208632817	G	A	0.923751	0.0269083	0.00399096	1.55885e-11
rs2870238	4	77373079	T	C	0.501562	0.026815	0.00213036	2.48722e-36
rs56267269	8	42399667	T	C	0.58915	0.0267479	0.00216652	5.11812e-35
rs76772442	14	65506975	G	A	0.141515	0.0265993	0.00307671	5.36307e-18
rs9482771	6	127446610	C	G	0.493905	0.0265257	0.00212896	1.24203e-35
rs1029238	6	30138645	A	G	0.089377	0.0264675	0.00373091	1.30183e-12
rs1086605	1	147287992	T	A	0.156038	0.0263508	0.00292482	2.07234e-19
rs8027685	15	76277092	T	C	0.454913	0.0262767	0.00214014	1.18859e-34
rs13306780	17	42329004	A	C	0.299818	0.0262526	0.00234569	4.47031e-29
rs12593543	15	95696202	T	C	0.060812	0.0262343	0.00446898	4.3498e-09
rs116948941	21	38071988	G	A	0.217007	0.0260777	0.00261784	2.24572e-23
rs2229742	21	16339172	G	C	0.896758	0.0260766	0.00350857	1.06759e-13
rs10494964	1	213966887	C	T	0.271948	0.0260012	0.00243226	1.132e-26
rs34130368	10	48411796	G	T	0.884606	0.0258451	0.0033333	8.93181e-15
rs115986297	6	2050791	A	G	0.456599	0.025845	0.00213961	1.35865e-33
rs568754328	19	47623080	C	CT	0.29656	0.0256406	0.00238324	5.39167e-27
rs13299342	9	136141504	A	G	0.130949	0.0256306	0.00315471	4.49024e-16
rs137893155	3	132198815	G	GTTATT	0.894068	0.0255875	0.00350871	3.04106e-13
rs2612585	18	43085920	G	A	0.901922	0.0254973	0.00359142	1.25206e-12
rs2250598	16	89698070	T	C	0.435744	0.0253551	0.00216493	1.10977e-31
rs11098259	4	115519825	A	G	0.870571	0.0252854	0.00319409	2.44667e-15
rs357282	5	38869035	G	T	0.869474	0.0252743	0.00317019	1.55512e-15
rs3213545	12	121471337	A	G	0.282906	0.0252117	0.00238877	4.85449e-26
rs552708909	19	50090422	CT	C	0.221555	0.0251717	0.00258793	2.32278e-22
rs863678	2	176974104	T	G	0.642472	0.025021	0.00227349	3.5933e-28
rs1256061	14	64703593	G	T	0.524517	0.0250164	0.00214058	1.48998e-31
rs12481910	21	38168446	T	C	0.915062	0.024986	0.00382577	6.53438e-11
rs145606348	6	43230103	GGT	G	0.863806	0.0249099	0.00310479	1.03147e-15
rs10956934	8	95992473	C	A	0.515658	0.0248437	0.00213529	2.7419e-31
rs9697691	22	46309893	G	C	0.342784	0.0247777	0.00224368	2.36116e-28
rs549220260	19	4426164	C	CT	0.714625	0.0247229	0.00238343	3.29636e-25
rs2306050	16	88800295	T	C	0.211481	0.0246514	0.00263452	8.1975e-21
rs34933611	18	12546603	G	C	0.912582	0.0245398	0.00380187	1.08458e-10
rs12607403	18	46343221	C	T	0.120048	0.0245215	0.00329892	1.06009e-13
rs17799476	2	46352326	C	G	0.816452	0.0243846	0.00275006	7.51876e-19
rs6967414	7	6749758	A	G	0.107017	0.0243489	0.00345115	1.72228e-12
rs35750745	7	671593	CA	C	0.588338	0.0242886	0.00221422	5.36444e-28
rs2278243	19	41132022	G	C	0.17315	0.0242426	0.00282245	8.75736e-18
rs202049562	2	27779565	A	T	0.178938	0.0242351	0.00284287	1.5298e-17
rs12889267	14	21542766	A	G	0.832307	0.0242016	0.00285177	2.12919e-17
rs3811444	1	248039451	T	C	0.334557	0.0241785	0.00224738	5.40264e-27
rs6415788	9	4118111	G	T	0.396543	0.02412	0.00220626	8.05717e-28
rs34920465	1	22700351	G	A	0.176488	0.0240535	0.00278197	5.32376e-18
rs963837	11	30749090	C	T	0.452886	0.0240441	0.00213799	2.41995e-29
rs190379045	3	41882697	A	G	0.118236	0.0239721	0.00348204	5.79914e-12
rs2894802	6	52656169	G	T	0.572889	0.0239644	0.00215748	1.15229e-28
rs1434282	1	199010721	C	T	0.275383	0.0238328	0.00238402	1.57249e-23
rs9302635	16	72144174	T	C	0.817908	0.0238295	0.00276241	6.33441e-18
rs140307022	1	16370178	AGCTCT	A	0.399727	0.0237954	0.00221501	6.40741e-27
rs1354674	5	40623128	C	T	0.117765	0.0237929	0.00332321	8.09047e-13
rs743417	21	35347960	C	T	0.423447	0.0237126	0.00216544	6.60989e-28
rs34881325	9	2622134	T	C	0.375621	0.0237125	0.00225365	6.85366e-26
rs17006441	3	69841880	A	C	0.419336	0.0236806	0.00216394	7.15636e-28
rs12952262	17	46683800	C	T	0.835232	0.0235451	0.00287749	2.77984e-16
rs11543269	18	55313997	C	T	0.876133	0.0234176	0.00324582	5.40552e-13
rs1340817	13	29230581	A	G	0.645242	0.0234	0.0022345	1.15989e-25
rs12661188	6	130378833	C	T	0.684157	0.023395	0.0022904	1.70981e-24
rs8133974	21	36450841	T	C	0.143791	0.0233546	0.00303658	1.45891e-14
rs8030097	15	66943404	G	C	0.809849	0.0232918	0.00272778	1.35695e-17
rs371199618	1	31594199	CAAA	C	0.111684	0.0232723	0.00349061	2.6088e-11
rs112982980	6	125622737	G	T	0.181257	0.0232425	0.00276746	4.52236e-17
rs3053061	15	78537238	C	CGGGGTGCGG	0.605686	0.0232103	0.00218463	2.29577e-26
rs1062601	20	56137834	G	A	0.505726	0.0231614	0.00213988	2.6585e-27
rs12644772	4	55335501	C	T	0.354235	0.0231339	0.00222827	2.99434e-25
rs2070895	15	58723939	G	A	0.78052	0.0231314	0.00257697	2.80278e-19
rs12631955	3	66881402	C	G	0.11435	0.0231182	0.00334853	5.05637e-12
rs57828851	17	7732351	T	A	0.419452	0.0230896	0.00217466	2.46911e-26
rs3803906	19	45715976	G	A	0.341452	0.0229809	0.00225696	2.38027e-24
rs140294987	2	112247747	T	A	0.871148	0.0227731	0.00327299	3.4541e-12
rs10857147	4	81181072	T	A	0.290839	0.0227462	0.00235304	4.17509e-22
rs112391082	8	48864284	GGAAA	G	0.103347	0.0226491	0.00350313	1.01038e-10
rs540730	12	57807114	T	C	0.244861	0.0225578	0.00247353	7.53471e-20
rs66782572	3	52567617	A	G	0.463361	0.0223702	0.00233631	1.01844e-21
rs3847858	12	52318378	T	A	0.113253	0.0222474	0.00336646	3.88117e-11
rs34792580	X	152890468	C	G	0.269759	0.0222047	0.00200014	1.23255e-28
rs138780918	4	124765262	AAC	A	0.890645	0.022192	0.00341822	8.45537e-11
rs6602909	13	114551993	C	T	0.32652	0.0221724	0.00228065	2.43045e-22
rs17413015	1	161644811	C	T	0.811738	0.0221227	0.00275961	1.08709e-15
rs60992881	16	157592	CAA	C	0.381745	0.0220035	0.00227119	3.38795e-22
rs9366927	6	37027232	C	T	0.490845	0.022003	0.00213584	6.91538e-25
rs10592192	12	4330068	TTC	T	0.787603	0.0218724	0.00261232	5.62711e-17
rs3809627	16	30103160	A	C	0.402081	0.0218503	0.00217603	1.00282e-23
rs499974	11	75455021	A	C	0.156567	0.0218025	0.00292873	9.74207e-14
rs66520518	3	58405636	TTAAG	T	0.627052	0.0217412	0.00220537	6.31085e-23
rs4933432	10	88925529	A	T	0.848427	0.0216818	0.00297154	2.95381e-13
rs10900027	10	44858681	A	C	0.277205	0.0214638	0.00242021	7.40917e-19
rs61591132	7	150952770	G	A	0.887939	0.0214482	0.00338584	2.3784e-10
rs12119893	1	10483167	A	G	0.135855	0.0214433	0.00325438	4.42625e-11
rs6126019	20	49101590	C	T	0.546847	0.0214311	0.00214967	2.07304e-23
rs558567978	17	76124810	AG	A	0.222377	0.0213075	0.00258527	1.69517e-16
rs17773190	2	47030363	G	A	0.482717	0.0213011	0.00214481	3.03767e-23
rs7255933	19	45766729	A	G	0.2576	0.0212728	0.0024381	2.65817e-18
rs11072332	15	72108307	G	T	0.773145	0.0212445	0.00254862	7.70491e-17
rs1900920	15	42768198	T	C	0.750641	0.0211169	0.00246537	1.07694e-17
rs17816693	15	33324280	T	C	0.179382	0.0211103	0.00278035	3.13363e-14
rs871841	17	8216468	C	T	0.498004	0.0210849	0.00213298	4.82694e-23
rs2226683	21	39868927	C	T	0.852588	0.0210697	0.00301876	2.96048e-12
rs181361	22	21929566	A	T	0.843701	0.0210612	0.00312157	1.50944e-11
rs7849537	9	114897899	T	C	0.780276	0.0209619	0.00257243	3.67929e-16
rs12688558	X	57448902	G	T	0.24078	0.0208693	0.00207154	7.17754e-24
rs55761633	1	20757820	T	C	0.883547	0.0208652	0.00330339	2.67901e-10
rs3212018	7	80303700	A	AGCACAAATAAAGCACT	0.14466	0.0208563	0.00317418	5.01094e-11
rs12987661	2	69813458	C	T	0.12528	0.0207983	0.00320821	9.00142e-11
rs6927173	6	7222093	T	G	0.443209	0.0207656	0.00215737	6.24491e-22
rs1427445	2	219555573	C	A	0.553075	0.0207235	0.00213489	2.81342e-22
rs1495099	17	37784464	C	G	0.283583	0.0206629	0.00236977	2.79755e-18
rs464605	5	55807370	T	C	0.745907	0.0206462	0.00244281	2.86787e-17
rs3780474	9	32425676	G	T	0.359913	0.0206119	0.00221743	1.46653e-20
rs2337106	18	46460903	C	G	0.483325	0.0205874	0.00214904	9.72214e-22
rs7532370	1	217034049	T	C	0.200004	0.020582	0.00265166	8.36464e-15
rs2209098	1	172167226	T	C	0.688915	0.0205705	0.00229334	2.97408e-19
rs1831977	10	5254821	G	C	0.153679	0.0205618	0.00295346	3.35628e-12
rs1539508	6	43868986	A	G	0.547901	0.0205501	0.00216093	1.90955e-21
rs71535075	6	16289908	G	GTC	0.616262	0.020488	0.00219272	9.30724e-21
rs797343	14	34646269	T	C	0.682101	0.0204784	0.00229432	4.4291e-19
rs9649959	8	128972721	A	G	0.655124	0.0204683	0.0022418	6.83116e-20
rs9398804	6	126703390	T	A	0.560897	0.0204196	0.00216175	3.52479e-21
rs8090126	18	42811727	C	T	0.193674	0.0203454	0.00269995	4.86568e-14
rs9303620	17	27152869	C	T	0.278736	0.020338	0.00237546	1.11205e-17
rs4660253	1	43761651	C	T	0.382407	0.0203162	0.00222984	8.1583e-20
rs2834318	21	35356814	T	G	0.658359	0.0202799	0.00225028	2.02024e-19
rs11784090	8	23377161	T	C	0.135373	0.0201851	0.00311393	9.0398e-11
rs7497961	15	66020908	A	G	0.753059	0.0200364	0.00247264	5.35137e-16
rs998584	6	43757896	A	C	0.482625	0.0200236	0.00213124	5.7065e-21
rs9327454	5	127249136	A	G	0.817194	0.0200071	0.00277196	5.28848e-13
rs9614123	22	30371350	A	G	0.750818	0.0199906	0.00245787	4.17751e-16
rs10171620	2	43429058	G	T	0.527464	0.0199781	0.00213623	8.59764e-21
rs541907913	20	25294041	A	G	0.85531	0.0199732	0.00310329	1.22552e-10
rs1075871	3	194681297	G	A	0.498266	0.0199046	0.00213387	1.07954e-20
rs140696582	1	40421617	TG	T	0.739454	0.0198956	0.00242736	2.47705e-16
rs77303550	16	72079657	C	T	0.807502	0.0197289	0.00271001	3.33795e-13
rs60325980	17	61880270	C	CA	0.417876	0.019725	0.0022245	7.50343e-19
rs12423752	12	110294902	T	C	0.769449	0.0196953	0.00253784	8.44921e-15
rs1544861	11	10679441	C	T	0.666002	0.0196587	0.00226066	3.43788e-18
rs2859337	6	12288422	A	G	0.247982	0.0196527	0.00247758	2.15269e-15
rs6911827	6	22130601	T	C	0.455242	0.019636	0.0021358	3.79398e-20
rs12056626	8	116557955	G	C	0.552966	0.0196153	0.00214754	6.61079e-20
rs34857974	1	45984852	A	ATGT	0.230194	0.0195891	0.00252342	8.29979e-15
rs543893408	10	77932816	TA	T	0.236877	0.0195677	0.0025348	1.16674e-14
rs13389219	2	165528876	C	T	0.607385	0.0193156	0.00217216	5.98316e-19
rs988397	3	169098791	C	T	0.561784	0.0192779	0.00214661	2.69232e-19
rs6690625	1	66077590	G	T	0.195771	0.0190782	0.00267574	1.00322e-12
rs4886669	15	75448181	C	T	0.32661	0.0190237	0.00227277	5.74861e-17
rs768090	2	208003579	A	T	0.317564	0.0190204	0.00229585	1.1842e-16
rs34678368	16	51187951	GA	G	0.35265	0.0189993	0.00229889	1.40218e-16
rs12129889	1	79452106	T	C	0.122839	0.0189943	0.00325564	5.40249e-09
rs2069443	7	150755173	G	T	0.25481	0.0189821	0.00243889	7.07743e-15
rs34390795	12	133112394	C	CGT	0.229913	0.018972	0.00254564	9.14194e-14
rs144903947	14	65892694	CA	C	0.78581	0.0189379	0.00263616	6.77523e-13
rs12412959	10	82141337	G	A	0.865923	0.0189318	0.00312769	1.42203e-09
rs9823829	3	194506427	A	G	0.578133	0.0189208	0.0021908	5.79716e-18
rs72654647	1	25022314	A	G	0.246726	0.0188636	0.00246901	2.16973e-14
rs5813399	15	66999615	CT	C	0.2402	0.0188309	0.0025147	6.97562e-14
rs6465351	7	91773213	T	C	0.522987	0.0187511	0.00213129	1.3927e-18
rs12902050	15	51085374	C	T	0.150513	0.0187267	0.00298795	3.67109e-10
rs7482510	11	2190591	G	C	0.203723	0.0185932	0.00269483	5.21559e-12
rs71450364	2	12930330	T	G	0.311988	0.018579	0.00229107	5.09074e-16
rs5846851	3	14929509	C	CA	0.344917	0.0185642	0.00224962	1.55571e-16
rs1399562	8	76493714	A	T	0.807618	0.0185028	0.0027067	8.14772e-12
rs3859158	16	4676660	A	G	0.815044	0.0184872	0.00274844	1.73872e-11
rs35190411	2	25950158	C	CT	0.305191	0.0184688	0.00230687	1.185e-15
rs10770829	12	21710749	C	T	0.801084	0.0184368	0.00266642	4.69717e-12
rs9690544	7	129048940	C	A	0.272432	0.018411	0.00239626	1.55135e-14
rs2905582	5	137000719	C	T	0.192613	0.0183555	0.0027169	1.41809e-11
rs73047068	19	41297106	G	C	0.83751	0.0183349	0.00289062	2.25487e-10
	6	50791584	C	CACAA	0.358079	0.0183149	0.00232345	3.20558e-15
rs144579321	6	36555803	A	AT	0.819339	0.0182494	0.00278732	5.85894e-11
rs229932	6	134241797	C	T	0.232317	0.0182203	0.00258719	1.88813e-12
rs148874756	8	81376290	C	CTGT	0.703858	0.0181814	0.00234001	7.86127e-15
rs72717436	5	448291	A	C	0.405452	0.0181457	0.00217194	6.56522e-17
rs5955867	X	19959144	C	G	0.137744	0.0181221	0.00267563	1.2612e-11
rs261291	15	58680178	T	C	0.643317	0.0180782	0.00222905	5.05069e-16
rs12045893	1	158530416	C	T	0.752769	0.0180726	0.0024578	1.93573e-13
rs531302321	16	204126	G	A	0.202266	0.0180474	0.00286642	3.05136e-10
rs5995288	22	36762634	T	C	0.317	0.0180151	0.00230611	5.63324e-15
rs34798274	15	63359093	CT	C	0.197262	0.0178608	0.00268889	3.08525e-11
rs2379120	20	61030580	A	T	0.28957	0.0178572	0.00238092	6.37565e-14
rs2836883	21	40466744	A	G	0.266682	0.017799	0.00241796	1.82313e-13
rs12352863	9	33116941	G	C	0.812599	0.0177532	0.00274097	9.35784e-11
rs12863103	13	33723244	T	C	0.288312	0.0177073	0.00235667	5.74813e-14
rs34295474	11	1689409	G	A	0.831521	0.0176224	0.00288172	9.64137e-10
rs13103534	4	148976981	A	G	0.398846	0.0175928	0.00218333	7.76904e-16
rs10864013	1	213039546	T	C	0.747402	0.0175674	0.0024481	7.18161e-13
rs4456287	11	118298252	T	C	0.784682	0.0175607	0.0025918	1.2399e-11
rs1155347	6	39146230	T	C	0.780811	0.0175426	0.00260039	1.51828e-11
rs575138	1	53328394	G	C	0.617618	0.0174932	0.00218322	1.12337e-15
rs2184540	9	93801208	A	G	0.235706	0.0174917	0.00250599	2.95272e-12
rs553725343	15	60945980	A	AT	0.631309	0.0174817	0.0022275	4.22301e-15
rs4953256	2	46005646	G	C	0.204974	0.0174673	0.00264122	3.75731e-11
rs11022762	11	13335926	T	C	0.383346	0.0173931	0.00218987	1.98104e-15
rs5750644	22	39009135	A	T	0.726258	0.0173242	0.00239962	5.21561e-13
rs139113145	9	107761370	T	TA	0.205533	0.0173228	0.00268533	1.11187e-10
rs3842397	18	43845880	CTT	C	0.446981	0.017215	0.00214967	1.16394e-15
rs145886884	3	23395310	A	ATT	0.250629	0.0172022	0.00247273	3.48177e-12
rs6998007	8	40045119	C	T	0.435111	0.0171805	0.00215796	1.70029e-15
rs2692533	2	54007171	C	A	0.331385	0.0171644	0.00225719	2.86401e-14
rs11556924	7	129663496	C	T	0.610994	0.0171029	0.00218432	4.88449e-15
rs10909942	1	3318769	C	G	0.356359	0.0170791	0.00221991	1.43052e-14
rs515135	2	21286057	T	C	0.180074	0.0170724	0.00276101	6.27397e-10
rs2647187	1	17409382	C	T	0.581413	0.0170685	0.00216293	2.98866e-15
rs4986080	17	81049741	A	G	0.709804	0.0170248	0.00235859	5.2676e-13
rs668459	6	139835689	C	T	0.41002	0.0170228	0.00215699	2.97564e-15
rs112597538	10	60272708	C	T	0.457513	0.0170114	0.0021384	1.78842e-15
rs1016144	17	14822052	A	G	0.741961	0.0169764	0.00246805	6.05001e-12
rs1893989	11	111202478	G	A	0.513307	0.0169737	0.00213062	1.6316e-15
rs2737263	8	116667539	T	G	0.281571	0.0168981	0.00237308	1.07344e-12
rs35943712	3	121628658	AT	A	0.523255	0.0168966	0.00213848	2.76188e-15
rs71152258	16	57344314	A	AT	0.78518	0.0167719	0.00278567	1.73581e-09
rs140581697	2	227111435	T	TTA	0.645129	0.01677	0.00221838	4.04402e-14
rs165944	5	88110363	C	T	0.235346	0.0167524	0.0025167	2.80435e-11
rs11030099	11	27677583	A	C	0.198944	0.0167495	0.00267826	4.00395e-10
rs2424	2	42285575	A	T	0.201329	0.0167294	0.00265362	2.8937e-10
rs2720659	8	129060804	A	G	0.343424	0.016659	0.00224099	1.05547e-13
rs464499	5	34660677	A	G	0.541748	0.0166549	0.00213987	7.07483e-15
rs559406	18	12857002	G	T	0.452299	0.0166508	0.002145	8.31987e-15
rs3740689	11	47380593	A	G	0.586218	0.0165885	0.00216153	1.66162e-14
rs7168958	15	57719138	G	C	0.753561	0.0165661	0.00247826	2.31605e-11
rs2255293	2	12104445	T	C	0.209067	0.0165568	0.00262204	2.71084e-10
rs35062406	X	112157347	CT	C	0.218536	0.01651	0.00216585	2.4809e-14
rs4470295	2	160957824	C	G	0.763718	0.0165058	0.0025031	4.27719e-11
rs3791020	1	173813197	G	A	0.762382	0.0164635	0.00249244	3.96513e-11
rs11258533	10	13737768	T	C	0.458288	0.0163895	0.0021671	3.94265e-14
rs17685306	9	20551460	C	G	0.789458	0.0163305	0.0026145	4.20754e-10
rs4979080	9	114824708	T	C	0.700433	0.0162957	0.00234005	3.31155e-12
rs483180	1	120267505	C	G	0.68042	0.0162737	0.00227859	9.19796e-13
rs4953348	2	46558432	G	A	0.460644	0.0162481	0.00213115	2.45743e-14
rs1239682	13	51165494	C	T	0.465395	0.0162294	0.00214073	3.42253e-14
rs55777228	16	87869313	C	T	0.28876	0.0161761	0.00239961	1.57152e-11
rs3012053	10	77293109	G	A	0.714844	0.0161399	0.00235659	7.44529e-12
rs5819600	17	17007351	A	AG	0.264722	0.0161183	0.00241773	2.61605e-11
rs2399972	10	13557945	C	G	0.331482	0.0160941	0.00226531	1.2068e-12
rs139384	22	39527935	C	T	0.403155	0.01609	0.00218118	1.62211e-13
rs12136952	1	12661421	C	G	0.329011	0.0160674	0.00226392	1.27348e-12
rs7309382	12	115366182	C	T	0.405319	0.0160515	0.00217464	1.56844e-13
rs1924930	13	78447373	T	A	0.224612	0.016032	0.00255992	3.78379e-10
rs8020977	14	76624547	G	T	0.529856	0.0160255	0.00213795	6.59294e-14
rs117469893	16	52581047	C	G	0.789394	0.0160182	0.00261814	9.46619e-10
rs36068213	1	48116939	T	TAA	0.396194	0.0160025	0.00221277	4.76333e-13
rs11242782	6	2522808	A	G	0.231617	0.0159512	0.00253039	2.90341e-10
rs6667862	1	15814186	T	C	0.527518	0.0159325	0.00212532	6.55353e-14
rs10904089	10	3791224	T	G	0.496234	0.0159163	0.00216652	2.03492e-13
rs56388355	3	30181399	AG	A	0.40279	0.015903	0.00227244	2.59263e-12
rs10859044	12	91144040	G	T	0.282984	0.0158608	0.00236619	2.04049e-11
rs12800440	11	95795807	C	T	0.765123	0.0158564	0.00255755	5.65207e-10
rs11635174	15	78230929	A	G	0.288788	0.0158236	0.00237385	2.63235e-11
rs11708187	3	72396329	A	G	0.241476	0.015815	0.00249456	2.3007e-10
rs2983533	6	166074760	C	G	0.275577	0.0157928	0.00239643	4.39423e-11
rs7259119	19	32593682	T	C	0.353451	0.0157387	0.00224314	2.27707e-12
rs34160920	14	69264564	CT	C	0.708229	0.0157348	0.00236498	2.86693e-11
rs867606797	3	12737066	GGTT	G	0.53051	0.0156746	0.00222085	1.69003e-12
rs55639123	15	86160268	G	A	0.235294	0.0156722	0.00251689	4.76023e-10
rs1635474	5	142622669	A	G	0.672814	0.0156694	0.00227917	6.19696e-12
rs4686671	3	193799549	C	T	0.735495	0.0156546	0.00241506	9.04697e-11
rs2005682	19	35947661	A	T	0.711146	0.0156448	0.00236275	3.55724e-11
rs10819461	9	131841887	T	C	0.718034	0.0156052	0.00236994	4.55991e-11
rs560176773	6	1740921	AT	A	0.444556	0.0155624	0.00216599	6.72613e-13
rs4683603	3	141092050	T	G	0.411702	0.0155617	0.00218034	9.51949e-13
rs1110542	16	79199414	A	T	0.582578	0.0155597	0.00216446	6.54009e-13
rs78968605	12	117588433	TG	T	0.567132	0.0155344	0.00215305	5.39074e-13
rs10142359	14	73884540	G	A	0.481701	0.0155303	0.00213632	3.60418e-13
rs2718146	7	134659326	A	G	0.359459	0.0155163	0.00222242	2.91601e-12
rs28606370	10	104670832	C	A	0.664012	0.0154928	0.0022537	6.22581e-12
rs4776806	15	66921963	C	G	0.366072	0.0154798	0.0022167	2.88401e-12
rs972762	5	34507508	T	G	0.533841	0.0154586	0.00215829	7.92596e-13
rs55995100	7	101231632	G	A	0.670003	0.0154582	0.0022728	1.03614e-11
rs13007705	2	239069196	T	C	0.444478	0.0153928	0.00214679	7.49172e-13
rs4803936	19	46878629	G	A	0.69461	0.0153696	0.00231869	3.38953e-11
rs13415550	2	144352423	T	C	0.215801	0.0153445	0.00260333	3.76543e-09
rs28418580	4	89742244	T	C	0.461651	0.0153326	0.00214981	9.8869e-13
rs3760994	19	1435771	A	G	0.496267	0.015308	0.00212957	6.56003e-13
rs11405520	21	44139647	A	AG	0.405197	0.0153039	0.00218953	2.75706e-12
rs112393215	12	15307775	T	TA	0.663475	0.0153021	0.00227837	1.86462e-11
rs5906256	X	46557821	T	C	0.293973	0.0152901	0.00194286	3.54945e-15
rs1257415	14	99698931	A	C	0.505518	0.0152783	0.00214257	9.97663e-13
rs7703616	5	1115115	C	T	0.408174	0.0151988	0.00217716	2.93042e-12
rs11122450	1	230301811	T	G	0.388306	0.0151786	0.00217973	3.31867e-12
rs2281841	10	45406608	T	C	0.419001	0.0151051	0.00223804	1.48607e-11
rs4233937	2	66752251	G	A	0.606598	0.0150982	0.00217496	3.87056e-12
rs550369338	1	26183738	A	AT	0.53762	0.0150981	0.00214311	1.8553e-12
rs1923032	20	62483993	A	G	0.303062	0.0150565	0.00237999	2.5113e-10
rs1863127	12	46199589	C	T	0.508463	0.015054	0.00213246	1.6716e-12
rs11356211	19	46219958	CA	C	0.547466	0.0150505	0.00216772	3.83834e-12
rs4927705	3	195751397	A	T	0.575788	0.0150169	0.00215371	3.11196e-12
rs2122113	2	46225778	T	C	0.553377	0.0149907	0.00214259	2.62375e-12
rs565728	2	135283654	C	T	0.662681	0.0149082	0.00228739	7.14606e-11
rs142351272	X	109887299	T	C	0.603933	0.0148976	0.00180844	1.75379e-16
rs79034755	17	80189895	C	T	0.754165	0.0148751	0.00249019	2.32245e-09
rs13133952	4	187977377	C	T	0.768739	0.0148478	0.00254651	5.5213e-09
rs1171615	10	61469090	T	C	0.769072	0.0147984	0.00252751	4.77204e-09
rs35790189	3	196176998	G	GGT	0.761941	0.0146975	0.00250986	4.74421e-09
rs1472226	1	212402580	G	A	0.594062	0.0146935	0.00216562	1.16173e-11
rs865483	17	35851177	A	C	0.357526	0.0146876	0.0022226	3.88767e-11
rs4897160	6	126223944	A	G	0.477008	0.0146574	0.00212615	5.4295e-12
rs2934849	6	166162335	T	C	0.368684	0.0146562	0.00220349	2.90402e-11
rs12897414	14	34724550	C	T	0.384387	0.0146433	0.00221875	4.11721e-11
rs66468814	10	36461955	C	CT	0.501517	0.0145919	0.0021396	9.10915e-12
rs11122174	1	231114595	C	T	0.601757	0.0145879	0.00216511	1.60894e-11
rs6016505	20	39678289	T	C	0.548564	0.0145559	0.00214338	1.11285e-11
rs9296668	6	51838263	G	A	0.483801	0.0145156	0.00215398	1.59517e-11
rs2466076	8	32432796	T	G	0.545661	0.0144568	0.00214593	1.61862e-11
rs13127730	4	48590606	C	T	0.495795	0.0144425	0.00212912	1.17446e-11
rs9382170	6	13508443	A	T	0.309364	0.0144194	0.00230023	3.64127e-10
rs2309753	2	100775920	C	A	0.638762	0.0143686	0.00220935	7.84506e-11
rs13028787	2	28941262	C	T	0.348046	0.0142753	0.00224951	2.21043e-10
rs12894354	14	102987884	C	T	0.644532	0.014257	0.0022351	1.78614e-10
rs1533495	17	36172155	T	C	0.719963	0.0142406	0.00239677	2.82288e-09
rs2816916	1	200034969	G	A	0.26608	0.0142167	0.00240001	3.14968e-09
rs7244849	18	11997350	A	G	0.743018	0.0142129	0.00244543	6.17217e-09
rs2576159	10	90296467	T	A	0.319337	0.0142121	0.00228453	4.93943e-10
rs3814570	10	114708510	T	C	0.287108	0.0141766	0.00235495	1.74508e-09
rs1841677	13	51386889	T	C	0.5671	0.0141471	0.00216088	5.87374e-11
rs11119633	1	211104853	C	T	0.68679	0.0140748	0.00229493	8.62385e-10
rs7224610	17	53364788	C	A	0.398504	0.0140132	0.00219566	1.74531e-10
rs11345369	8	61175880	T	TA	0.42456	0.0140097	0.00217528	1.19149e-10
rs34762923	2	204357497	CT	C	0.312384	0.0139664	0.00233512	2.21744e-09
rs937851	11	6667353	A	G	0.383568	0.0139143	0.00220442	2.75451e-10
rs218476	20	57237670	A	G	0.377838	0.0138841	0.00220433	3.00428e-10
rs9380559	6	36207598	A	G	0.634234	0.01388	0.00221121	3.44932e-10
rs10483981	14	86119802	T	C	0.2703	0.0138762	0.00240192	7.59863e-09
rs734663	2	39743876	C	T	0.505569	0.013874	0.00212708	6.91189e-11
rs7910217	10	96999873	A	G	0.321503	0.0138651	0.00227897	1.1727e-09
rs6428637	1	88641063	G	A	0.422003	0.0138517	0.00215267	1.2375e-10
rs1331308	6	135405122	A	C	0.503785	0.0138464	0.00213483	8.81746e-11
rs4683294	3	46979013	G	C	0.322768	0.0138302	0.0023868	6.85443e-09
rs35736498	2	242644728	T	C	0.45804	0.0138188	0.00213504	9.64682e-11
rs6665323	1	47953054	T	C	0.386022	0.0138137	0.00218318	2.4944e-10
rs6679233	1	151750433	C	T	0.320593	0.0137763	0.00227539	1.40873e-09
rs1535099	14	104194278	C	T	0.407766	0.0136751	0.00217414	3.17692e-10
rs5798300	12	54749111	AGT	A	0.39295	0.0136749	0.0022842	2.14095e-09
rs8000803	13	71714717	T	G	0.595352	0.01367	0.00217458	3.25181e-10
rs7174574	15	68581390	T	C	0.662653	0.0136674	0.0022757	1.9039e-09
rs714195	4	146445680	C	T	0.583483	0.0136561	0.002164	2.77988e-10
rs6679817	1	89363264	T	C	0.363739	0.0136485	0.00221317	6.96215e-10
rs9849756	3	187641417	C	T	0.535332	0.0136114	0.00227146	2.06821e-09
rs3809770	17	47047596	A	G	0.593638	0.0136028	0.00217402	3.92503e-10
rs10900568	1	204220232	C	T	0.532405	0.0135896	0.00212858	1.72127e-10
rs1373866	3	143845892	C	T	0.311776	0.0135724	0.00230334	3.80427e-09
rs36012880	14	24881986	C	T	0.476547	0.0135486	0.00213857	2.36796e-10
rs588206	2	45886261	C	G	0.287976	0.0135234	0.00234423	7.98368e-09
rs7956653	12	64901246	G	A	0.559444	0.0135227	0.00216051	3.87376e-10
rs78839561	20	4142839	A	G	0.403289	0.0135037	0.00220605	9.28662e-10
rs6627226	X	149652120	G	T	0.219703	0.0134917	0.00215172	3.60601e-10
rs4280597	3	25053482	G	A	0.348493	0.0134875	0.00223506	1.59442e-09
rs66533066	1	172415351	GA	G	0.503075	0.0134659	0.00213048	2.60559e-10
rs4969145	17	76406170	T	C	0.417873	0.0134549	0.00219758	9.20615e-10
rs56374617	16	69693035	A	T	0.319345	0.0134	0.00231197	6.79465e-09
rs34099733	1	182997286	C	CCT	0.436663	0.0133804	0.00215223	5.06771e-10
rs139551207	22	38603571	C	CCAGTAGCTGGGACTA	0.537579	0.0133619	0.00214445	4.63699e-10
rs2871974	15	99284074	T	C	0.639079	0.0133583	0.00222252	1.85032e-09
rs7916396	10	3245548	C	T	0.436898	0.0133303	0.00214624	5.26479e-10
rs35538465	4	157836033	G	GGGAAAGTCT	0.408116	0.0133262	0.002187	1.10558e-09
rs9791312	6	143142313	C	A	0.349802	0.013291	0.00225546	3.7968e-09
rs9969563	8	12897602	T	C	0.603286	0.0131874	0.00219498	1.87847e-09
rs4554203	5	147886011	G	A	0.579675	0.0131515	0.0021614	1.167e-09
rs12718730	7	50436828	T	A	0.627098	0.0131337	0.00220554	2.60282e-09
rs142720800	11	3944329	C	CA	0.540174	0.0131067	0.00219362	2.30206e-09
rs2970876	4	23888619	A	G	0.509836	0.012925	0.00213705	1.46603e-09
rs1558801	12	109036359	C	A	0.390936	0.0129219	0.00219598	3.99638e-09
rs1076230	19	1244900	G	A	0.468938	0.0128987	0.00213375	1.49331e-09
rs7040995	9	92226172	C	G	0.53272	0.0128548	0.00215219	2.33083e-09
rs1860302	17	19914399	A	T	0.527018	0.0127991	0.00213572	2.06165e-09
rs6595714	5	125843369	T	C	0.444611	0.0127823	0.00214189	2.40523e-09
rs6108789	20	10974785	G	C	0.518873	0.0127125	0.00214323	3.00238e-09
rs1949481	11	16259405	T	C	0.538446	0.0126251	0.00214228	3.78557e-09
rs10898979	11	74039147	T	C	0.508753	0.01256	0.00213371	3.94554e-09
rs8073217	17	28164263	G	C	0.51339	0.0124998	0.00214586	5.70862e-09
rs10930763	2	177779131	A	T	0.449825	0.0123388	0.00213591	7.61188e-09

## Sheet: S2
Supplementary Table S2 The association between the 515 Hgb-associated SNPs and three CVD of interest; stroke, myocardial infarction [MI] and coronary artery disease [CAD].
chr = chromosome, SE = standard error, N = number. The summary statistics for the association between the SNPs and CAD or MI are obtained from Nikpay et al. 2015 (50). The summary statistics for the association between the SNP and Stroke are obtained from Malik et al. 2018 (51). We did not look for any proxies for SNPs missing from the disease GWAS.
Outcome	rsid	chr	position	effect_allele	other_allele	freq_effect_allele	Beta	SE	P-value	N_cases	N_controls
CAD	rs10142359	14	73884540	G	A	0.533031	0.002098	0.0097102	0.82894	60801	123504
CAD	rs1016144	17	14822052	A	G	0.734189	0.002955	0.0109823	0.787876	60801	123504
CAD	rs10168349	2	46360907	G	C	0.672666	-0.01138	0.0098373	0.247347	60801	123504
CAD	rs10171620	2	43429058	T	G	0.497114	-0.007535	0.0098156	0.442692	60801	123504
CAD	rs10265221	7	151414329	T	C	0.753286	-0.010271	0.0116351	0.377367	60801	123504
CAD	rs10410950	19	13128861	G	A	0.949798	0.000909	0.0229281	0.968376	60801	123504
CAD	rs10483981	14	86119802	C	T	0.733269	-0.000548	0.0104782	0.958291	60801	123504
CAD	rs10494964	1	213966887	T	C	0.672653	-0.00817	0.0098134	0.405109	60801	123504
CAD	rs1058	19	44268325	C	G	0.771882	-0.017832	0.011268	0.113526	60801	123504
CAD	rs1062601	20	56137834	A	G	0.551978	0.009287	0.0098319	0.344874	60801	123504
CAD	rs1075871	3	194681297	G	A	0.561853	0.001273	0.0095984	0.894489	60801	123504
CAD	rs1076230	19	1244900	A	G	0.552495	-0.004977	0.0116536	0.669322	60801	123504
CAD	rs10770829	12	21710749	C	T	0.600442	0.005026	0.0112017	0.653661	60801	123504
CAD	rs10819461	9	131841887	T	C	0.714562	0.016181	0.0107042	0.130622	60801	123504
CAD	rs10849962	12	112037526	G	A	0.747304	0.05092	0.0112495	6e-06	60801	123504
CAD	rs10857147	4	81181072	A	T	0.730852	-0.054594	0.0109258	5.83e-07	60801	123504
CAD	rs10859044	12	91144040	T	G	0.740786	-0.009123	0.0107368	0.395494	60801	123504
CAD	rs10864013	1	213039546	T	C	0.711597	0.022814	0.01108	0.0394925	60801	123504
CAD	rs1086605	1	147287992	A	T	0.859531	0.001461	0.0134579	0.913551	60801	123504
CAD	rs10898979	11	74039147	C	T	0.524964	0.004631	0.0093583	0.620702	60801	123504
CAD	rs10900027	10	44858681	C	A	0.731687	-0.009008	0.0114352	0.430849	60801	123504
CAD	rs10900568	1	204220232	C	T	0.547491	0.011558	0.0093051	0.214192	60801	123504
CAD	rs10904089	10	3791224	T	G	0.478811	-0.009077	0.009292	0.328639	60801	123504
CAD	rs10909942	1	3318769	G	C	0.638292	0.017131	0.0101697	0.0920835	60801	123504
CAD	rs10930763	2	177779131	T	A	0.570063	-0.005247	0.0101491	0.605162	60801	123504
CAD	rs10956934	8	95992473	C	A	0.516935	0.027881	0.0094039	0.0030285	60801	123504
CAD	rs10981834	9	116349209	G	C	0.851166	0.006972	0.0131863	0.596993	60801	123504
CAD	rs11022762	11	13335926	C	T	0.583329	0.025513	0.009493	0.0071975	60801	123504
CAD	rs11030099	11	27677583	C	A	0.780025	0.027365	0.0110322	0.0131214	60801	123504
CAD	rs11072332	15	72108307	G	T	0.770209	0.000232	0.0109269	0.983061	60801	123504
CAD	rs11098259	4	115519825	A	G	0.813377	-0.000746	0.0130527	0.954423	60801	123504
CAD	rs1110542	16	79199414	T	A	0.463934	-0.004222	0.0095473	0.658331	60801	123504
CAD	rs11119633	1	211104853	C	T	0.707943	-0.015477	0.0107422	0.149651	60801	123504
CAD	rs11122174	1	231114595	C	T	0.548813	-0.008273	0.0093974	0.378669	60801	123504
CAD	rs11122450	1	230301811	T	G	0.447842	0.02712	0.0094093	0.0039486	60801	123504
CAD	rs111959637	19	33231028	C	G	0.913365	0.014853	0.0197105	0.451115	60801	123504
CAD	rs11242782	6	2522808	G	A	0.734154	-0.019193	0.0106129	0.070536	60801	123504
CAD	rs11258533	10	13737768	C	T	0.586491	0.005886	0.0095256	0.536631	60801	123504
CAD	rs112597538	10	60272708	T	C	0.521009	0.004933	0.0096125	0.60782	60801	123504
CAD	rs112982980	6	125622737	T	G	0.829193	0.013567	0.0126269	0.28262	60801	123504
CAD	rs113292219	1	29486128	C	T	0.962082	0.024058	0.0289048	0.405229	60801	123504
CAD	rs113405739	1	154976518	A	G	0.966743	-0.013553	0.0279858	0.628186	60801	123504
CAD	rs113670117	14	36099366	C	T	0.929554	0.004278	0.0208859	0.837707	60801	123504
CAD	rs114948639	2	46293826	C	T	0.985403	-0.036918	0.043085	0.39152	60801	123504
CAD	rs11543269	18	55313997	C	T	0.894473	-0.022794	0.0164071	0.16475	60801	123504
CAD	rs1155347	6	39146230	T	C	0.793508	0.06464	0.0118698	5.16e-08	60801	123504
CAD	rs11556924	7	129663496	C	T	0.686675	0.072569	0.0110605	5.34e-11	60801	123504
CAD	rs115902543	6	25712496	C	A	0.988247	-0.013785	0.0492768	0.779672	60801	123504
CAD	rs115986297	6	2050791	G	A	0.52482	-0.016751	0.0092507	0.070176	60801	123504
CAD	rs11635174	15	78230929	G	A	0.661326	0.005977	0.0120034	0.618524	60801	123504
CAD	rs116948941	21	38071988	A	G	0.832621	0.011473	0.0158466	0.469064	60801	123504
CAD	rs11694902	2	121988884	G	A	0.872635	-0.008786	0.015134	0.561546	60801	123504
CAD	rs116971887	16	51170026	G	T	0.962757	-0.005658	0.0297195	0.849011	60801	123504
CAD	rs11708187	3	72396329	G	A	0.751386	-0.03275	0.0107976	0.0024207	60801	123504
CAD	rs1171615	10	61469090	T	C	0.760612	0.011082	0.0123944	0.371262	60801	123504
CAD	rs117469893	16	52581047	C	G	0.794728	0.00579	0.0117079	0.620927	60801	123504
CAD	rs1175550	1	3691528	A	G	0.766805	0.010984	0.0118654	0.354594	60801	123504
CAD	rs11772705	7	100298904	T	C	0.72575	0.014694	0.0107628	0.172174	60801	123504
CAD	rs117793618	11	10279241	A	G	0.928015	-0.041314	0.0175271	0.0184158	60801	123504
CAD	rs11784090	8	23377161	C	T	0.859177	0.011676	0.0131342	0.374015	60801	123504
CAD	rs117900708	15	41190639	T	G	0.948179	-0.047476	0.0260174	0.0680349	60801	123504
CAD	rs11844732	14	24808961	T	G	0.912825	0.02032	0.0158814	0.200726	60801	123504
CAD	rs12045893	1	158530416	C	T	0.754527	0.005819	0.0108595	0.592067	60801	123504
CAD	rs12056626	8	116557955	G	C	0.579824	-0.00725	0.0095028	0.445501	60801	123504
CAD	rs12119893	1	10483167	G	A	0.849515	0.004102	0.0147821	0.781397	60801	123504
CAD	rs12129889	1	79452106	C	T	0.886029	-0.027057	0.0147288	0.0662088	60801	123504
CAD	rs12136952	1	12661421	G	C	0.700494	0.024779	0.0108954	0.0229498	60801	123504
CAD	rs12192672	6	7229619	G	A	0.742923	0.032228	0.0110398	0.0035088	60801	123504
CAD	rs12352863	9	33116941	G	C	0.789348	0.001824	0.0114266	0.873174	60801	123504
CAD	rs123698	19	807442	C	G	0.657159	0.004818	0.0137751	0.726518	60801	123504
CAD	rs1239682	13	51165494	T	C	0.556415	-2.2e-05	0.00943	0.998139	60801	123504
CAD	rs12412959	10	82141337	G	A	0.861385	0.023016	0.0133265	0.0841514	60801	123504
CAD	rs12423752	12	110294902	T	C	0.809226	0.021513	0.0126367	0.0886755	60801	123504
CAD	rs12481910	21	38168446	T	C	0.932426	-0.005658	0.0210336	0.787931	60801	123504
CAD	rs1256061	14	64703593	G	T	0.548551	0.007296	0.0093094	0.433202	60801	123504
CAD	rs1257415	14	99698931	C	A	0.558333	-0.002935	0.0096581	0.761212	60801	123504
CAD	rs12593543	15	95696202	C	T	0.918658	0.028263	0.0169242	0.0949244	60801	123504
CAD	rs12607403	18	46343221	T	C	0.861477	0.021344	0.0151992	0.160234	60801	123504
CAD	rs12631955	3	66881402	G	C	0.872026	-0.006426	0.0135448	0.635196	60801	123504
CAD	rs12644772	4	55335501	T	C	0.693438	-0.010629	0.0102805	0.301185	60801	123504
CAD	rs12661188	6	130378833	C	T	0.668755	0.012473	0.0100024	0.212399	60801	123504
CAD	rs12718730	7	50436828	T	A	0.647372	0.001576	0.0097961	0.872187	60801	123504
CAD	rs12800440	11	95795807	C	T	0.793716	0.005167	0.0118502	0.662818	60801	123504
CAD	rs128494	21	37834258	C	T	0.69775	0.01006	0.0103859	0.332735	60801	123504
CAD	rs12863103	13	33723244	C	T	0.701188	0.009628	0.0099709	0.334242	60801	123504
CAD	rs12881869	14	50923249	C	T	0.941344	0.026863	0.0214692	0.210849	60801	123504
CAD	rs12889267	14	21542766	A	G	0.839755	-0.02962	0.0138881	0.0329439	60801	123504
CAD	rs12894354	14	102987884	C	T	0.650848	0.01333	0.0105749	0.207478	60801	123504
CAD	rs12897414	14	34724550	T	C	0.614931	0.000471	0.0096755	0.961175	60801	123504
CAD	rs12902050	15	51085374	T	C	0.857382	-0.001026	0.0132178	0.938128	60801	123504
CAD	rs12925612	16	88777073	C	G	0.012652	0.026626	0.0600266	0.657354	60801	123504
CAD	rs12952262	17	46683800	C	T	0.861074	0.002438	0.0137653	0.859421	60801	123504
CAD	rs12985346	19	2164351	T	A	0.639057	0.010036	0.0102686	0.328396	60801	123504
CAD	rs12987661	2	69813458	T	C	0.887443	-0.01049	0.0151362	0.488284	60801	123504
CAD	rs13007705	2	239069196	T	C	0.44793	-0.009931	0.0097113	0.306487	60801	123504
CAD	rs13028787	2	28941262	C	T	0.444737	-0.025818	0.0097515	0.0081068	60801	123504
CAD	rs13103534	4	148976981	G	A	0.587581	0.011551	0.0097363	0.235471	60801	123504
CAD	rs13107325	4	103188709	C	T	0.938718	0.00667	0.0223469	0.76534	60801	123504
CAD	rs13127730	4	48590606	C	T	0.49807	0.008117	0.009229	0.379126	60801	123504
CAD	rs13133952	4	187977377	C	T	0.82495	0.004547	0.0148918	0.76011	60801	123504
CAD	rs13169	19	808586	C	G	0.842149	-0.020606	0.0147136	0.161373	60801	123504
CAD	rs13299342	9	136141504	G	A	0.824543	0.012125	0.0119208	0.309092	60801	123504
CAD	rs1331308	6	135405122	C	A	0.523587	-0.017145	0.0093083	0.0654896	60801	123504
CAD	rs13389219	2	165528876	C	T	0.629612	0.023777	0.0101187	0.0187829	60801	123504
CAD	rs1340817	13	29230581	A	G	0.623022	0.01926	0.0096114	0.0450837	60801	123504
CAD	rs13415550	2	144352423	C	T	0.762119	0.011915	0.0110029	0.278855	60801	123504
CAD	rs1354674	5	40623128	T	C	0.826922	-0.005348	0.0128061	0.67623	60801	123504
CAD	rs1373866	3	143845892	C	T	0.348869	0.015399	0.0097982	0.116041	60801	123504
CAD	rs139273519	12	11803303	G	C	0.953843	0.001591	0.0230725	0.945024	60801	123504
CAD	rs139384	22	39527935	T	C	0.593663	0.002081	0.0094908	0.826444	60801	123504
CAD	rs1399562	8	76493714	A	T	0.826148	0.001855	0.0124933	0.881964	60801	123504
CAD	rs140294987	2	112247747	A	T	0.112962	0.023125	0.0203134	0.254949	60801	123504
CAD	rs1427445	2	219555573	C	A	0.577891	0.000629	0.0097146	0.948375	60801	123504
CAD	rs1434282	1	199010721	T	C	0.700149	-0.00157	0.0102632	0.878418	60801	123504
CAD	rs1472226	1	212402580	G	A	0.619035	0.009705	0.0096429	0.314204	60801	123504
CAD	rs1495099	17	37784464	G	C	0.682251	-0.022177	0.0102121	0.0298829	60801	123504
CAD	rs150844304	15	43726625	A	C	0.973028	-0.010776	0.0312099	0.729887	60801	123504
CAD	rs1535099	14	104194278	T	C	0.572626	0.00247	0.0101219	0.807212	60801	123504
CAD	rs1539508	6	43868986	G	A	0.48298	-0.011889	0.0107389	0.268254	60801	123504
CAD	rs1544861	11	10679441	C	T	0.677178	0.011746	0.0107585	0.274926	60801	123504
CAD	rs1547651	6	43730644	A	T	0.854016	-0.009486	0.0155675	0.542294	60801	123504
CAD	rs1558801	12	109036359	A	C	0.646066	-0.015316	0.010689	0.151893	60801	123504
CAD	rs1635474	5	142622669	A	G	0.714784	0.011276	0.0104283	0.279567	60801	123504
CAD	rs165944	5	88110363	T	C	0.774393	-0.028747	0.011495	0.0123903	60801	123504
CAD	rs16874060	4	23737865	A	G	0.946625	0.001474	0.0202048	0.941843	60801	123504
CAD	rs17006441	3	69841880	C	A	0.644288	0.012238	0.010097	0.225494	60801	123504
CAD	rs17278406	9	13976285	G	A	0.752165	-0.021434	0.0115124	0.0626281	60801	123504
CAD	rs17287978	6	43941137	T	C	0.972411	0.032329	0.0469316	0.490915	60801	123504
CAD	rs17413015	1	161644811	C	T	0.850165	0.015393	0.0142063	0.278573	60801	123504
CAD	rs174560	11	61581764	T	C	0.711123	0.01987	0.0103196	0.0541725	60801	123504
CAD	rs17476364	10	71094504	T	C	0.916774	0.040578	0.0188176	0.0310535	60801	123504
CAD	rs17654742	1	217472265	G	A	0.8456	0.007804	0.0125758	0.534892	60801	123504
CAD	rs17685306	9	20551460	C	G	0.806093	-0.002461	0.012326	0.841747	60801	123504
CAD	rs17773190	2	47030363	A	G	0.606782	0.001522	0.0106846	0.886726	60801	123504
CAD	rs17799476	2	46352326	C	G	0.825738	-0.023797	0.0121772	0.0506741	60801	123504
CAD	rs17816693	15	33324280	C	T	0.836659	0.001851	0.0124661	0.881962	60801	123504
CAD	rs1800562	6	26093141	G	A	0.942555	0.042863	0.0237906	0.0715958	60801	123504
CAD	rs1800961	20	43042364	C	T	0.970404	0.028051	0.028278	0.321211	60801	123504
CAD	rs181000569	15	67166007	C	A	0.967612	-0.001355	0.0301746	0.964183	60801	123504
CAD	rs181361	22	21929566	A	T	0.758803	0.00325	0.0111528	0.770741	60801	123504
CAD	rs182552845	7	100306920	G	A	0.986448	-0.011941	0.0657807	0.855954	60801	123504
CAD	rs1831977	10	5254821	C	G	0.874391	-0.000694	0.0144388	0.961665	60801	123504
CAD	rs184088518	19	41305138	G	T	0.964407	-0.031103	0.0331445	0.348036	60801	123504
CAD	rs1841677	13	51386889	C	T	0.475297	0.003367	0.0092551	0.716008	60801	123504
CAD	rs1860302	17	19914399	T	A	0.530274	-0.000453	0.0094593	0.961804	60801	123504
CAD	rs186222325	4	79344554	C	T	0.967657	-0.003172	0.033767	0.925158	60801	123504
CAD	rs1863127	12	46199589	C	T	0.511074	0.014045	0.0093137	0.131558	60801	123504
CAD	rs1868274	2	46309262	G	C	0.374567	-0.010484	0.0097678	0.283127	60801	123504
CAD	rs1893989	11	111202478	A	G	0.548302	-0.001601	0.0095473	0.866826	60801	123504
CAD	rs1900920	15	42768198	T	C	0.718643	-0.004708	0.0104652	0.652803	60801	123504
CAD	rs190379045	3	41882697	A	G	0.042548	0.008512	0.0325253	0.79355	60801	123504
CAD	rs192191487	19	41305065	G	A	0.976509	0.024216	0.0441789	0.5836	60801	123504
CAD	rs1923032	20	62483993	G	A	0.612678	-0.000334	0.0120675	0.977919	60801	123504
CAD	rs1924930	13	78447373	A	T	0.759797	-0.003584	0.0115167	0.755649	60801	123504
CAD	rs1949481	11	16259405	C	T	0.485304	0.026555	0.0094137	0.004789	60801	123504
CAD	rs198851	6	26104632	G	T	0.840954	-0.011835	0.0141944	0.404405	60801	123504
CAD	rs2005682	19	35947661	A	T	0.73103	0.001547	0.0108845	0.886978	60801	123504
CAD	rs2029466	3	56780003	C	T	0.709935	0.015387	0.0102664	0.133933	60801	123504
CAD	rs2069443	7	150755173	T	G	0.727688	-0.01507	0.0106586	0.157395	60801	123504
CAD	rs2070895	15	58723939	G	A	0.755451	-0.037159	0.0107824	0.0005684	60801	123504
CAD	rs2122113	2	46225778	T	C	0.54997	0.006381	0.0093148	0.493321	60801	123504
CAD	rs218264	4	55408875	A	T	0.723192	0.004767	0.0106292	0.653807	60801	123504
CAD	rs2184540	9	93801208	G	A	0.759498	-0.010867	0.0110529	0.325518	60801	123504
CAD	rs218476	20	57237670	G	A	0.602352	-0.011145	0.0097646	0.253715	60801	123504
CAD	rs2209098	1	172167226	T	C	0.713338	0.020624	0.0104304	0.048009	60801	123504
CAD	rs2226683	21	39868927	C	T	0.840246	0.008012	0.0137349	0.55967	60801	123504
CAD	rs2228445	1	203667409	C	T	0.863271	0.010914	0.014529	0.452539	60801	123504
CAD	rs2229742	21	16339172	G	C	0.904848	-0.039336	0.0166581	0.0182072	60801	123504
CAD	rs2250598	16	89698070	C	T	0.549891	-0.013927	0.0106249	0.189929	60801	123504
CAD	rs2255293	2	12104445	C	T	0.763459	-0.019751	0.0110898	0.0749118	60801	123504
CAD	rs2278243	19	41132022	C	G	0.803381	0.01826	0.0123195	0.138286	60801	123504
CAD	rs2281841	10	45406608	T	C	0.448494	-0.006867	0.0094691	0.468328	60801	123504
CAD	rs228917	22	37506410	T	C	0.570015	0.004093	0.0097635	0.675058	60801	123504
CAD	rs229932	6	134241797	T	C	0.745146	-0.015575	0.0116873	0.182648	60801	123504
CAD	rs2306050	16	88800295	C	T	0.764789	0.004825	0.0123423	0.695847	60801	123504
CAD	rs2309753	2	100775920	C	A	0.629759	0.007743	0.0098232	0.430559	60801	123504
CAD	rs2337106	18	46460903	G	C	0.534037	0.020819	0.009833	0.0342377	60801	123504
CAD	rs2379120	20	61030580	T	A	0.709204	-0.034149	0.0118317	0.003899	60801	123504
CAD	rs2396083	6	43804808	C	G	0.665156	0.008188	0.0106444	0.441758	60801	123504
CAD	rs2399972	10	13557945	G	C	0.624363	-0.009736	0.0095897	0.309982	60801	123504
CAD	rs2424	2	42285575	T	A	0.79738	0.007081	0.0120186	0.555747	60801	123504
CAD	rs2466076	8	32432796	T	G	0.538119	0.013572	0.0093876	0.148252	60801	123504
CAD	rs2519093	9	136141870	C	T	0.809128	-0.079704	0.0117524	1.19e-11	60801	123504
CAD	rs2576159	10	90296467	A	T	0.689417	-0.005095	0.0100622	0.61261	60801	123504
CAD	rs2612585	18	43085920	G	A	0.832996	-0.008589	0.0132222	0.515957	60801	123504
CAD	rs261291	15	58680178	T	C	0.634604	-0.012987	0.009619	0.176971	60801	123504
CAD	rs2647187	1	17409382	C	T	0.539192	-0.011804	0.0095984	0.218774	60801	123504
CAD	rs2692533	2	54007171	A	C	0.687436	0.004654	0.0102718	0.650489	60801	123504
CAD	rs2718146	7	134659326	G	A	0.647285	0.002091	0.0098993	0.832709	60801	123504
CAD	rs2720659	8	129060804	G	A	0.611273	0.000212	0.0094169	0.982039	60801	123504
CAD	rs2737263	8	116667539	G	T	0.739065	-0.012791	0.0104978	0.223054	60801	123504
CAD	rs2816916	1	200034969	A	G	0.731571	-0.011961	0.0105206	0.255575	60801	123504
CAD	rs2823139	21	16576783	G	A	0.658238	-0.032701	0.0095766	0.0006386	60801	123504
CAD	rs2823270	21	16794755	A	G	0.719133	0.009559	0.010249	0.350989	60801	123504
CAD	rs2834317	21	35356706	G	A	0.853284	-0.00594	0.013157	0.65165	60801	123504
CAD	rs2834318	21	35356814	T	G	0.661497	-0.023468	0.0102664	0.0222601	60801	123504
CAD	rs2835435	21	38055216	C	T	0.798066	0.008038	0.0121413	0.507948	60801	123504
CAD	rs2836883	21	40466744	G	A	0.73807	-0.02652	0.010639	0.0126771	60801	123504
CAD	rs28418580	4	89742244	T	C	0.498559	0.018579	0.0093974	0.0480373	60801	123504
CAD	rs28432336	4	87984331	A	G	0.609174	-0.005122	0.0094952	0.589588	60801	123504
CAD	rs2854528	17	42338248	A	G	0.892633	-0.007328	0.0165049	0.65705	60801	123504
CAD	rs2859337	6	12288422	G	A	0.740814	0.025141	0.0122326	0.0398549	60801	123504
CAD	rs28606370	10	104670832	C	A	0.634893	0.036898	0.0097189	0.0001467	60801	123504
CAD	rs2870238	4	77373079	C	T	0.579695	0.003015	0.0098536	0.759621	60801	123504
CAD	rs28718978	15	76123209	T	G	0.839997	-0.010911	0.0144573	0.450425	60801	123504
CAD	rs2871974	15	99284074	T	C	0.588935	-0.003993	0.00943	0.671977	60801	123504
CAD	rs28930677	2	120848049	C	T	0.960999	-0.018553	0.0294316	0.528448	60801	123504
CAD	rs2894802	6	52656169	G	T	0.585845	0.00439	0.0094528	0.642352	60801	123504
CAD	rs2905582	5	137000719	T	C	0.807996	-0.004152	0.0116688	0.721975	60801	123504
CAD	rs2928166	5	76479833	T	C	0.796661	0.002429	0.0128615	0.850204	60801	123504
CAD	rs2934849	6	166162335	C	T	0.641076	-0.014362	0.0097309	0.139965	60801	123504
CAD	rs2970876	4	23888619	G	A	0.493977	-0.003897	0.009443	0.679837	60801	123504
CAD	rs2983533	6	166074760	G	C	0.722523	-0.004331	0.010979	0.693227	60801	123504
CAD	rs3012053	10	77293109	G	A	0.705675	-0.02782	0.0104315	0.0076551	60801	123504
CAD	rs3184504	12	111884608	C	T	0.578192	-0.064208	0.0105173	1.03e-09	60801	123504
CAD	rs3213545	12	121471337	G	A	0.684324	-0.039212	0.0100481	9.52e-05	60801	123504
CAD	rs34130368	10	48411796	G	T	0.857041	0.009627	0.0150993	0.523747	60801	123504
CAD	rs34295474	11	1689409	A	G	0.138556	0.004794	0.0167667	0.774936	60801	123504
CAD	rs34651	5	72144005	T	C	0.905612	0.021654	0.0179149	0.226772	60801	123504
CAD	rs34881325	9	2622134	C	T	0.580847	0.00106	0.0118893	0.928958	60801	123504
CAD	rs34914463	17	7366619	T	C	0.886286	-0.040898	0.0169546	0.0158565	60801	123504
CAD	rs34920465	1	22700351	A	G	0.814516	-0.026958	0.0118904	0.0233776	60801	123504
CAD	rs34933611	18	12546603	G	C	0.916827	0.003664	0.0177541	0.836498	60801	123504
CAD	rs34952318	20	11177055	G	A	0.960236	0.019488	0.0303473	0.520766	60801	123504
CAD	rs35124400	12	2522077	C	T	0.636887	-0.014209	0.0096364	0.140342	60801	123504
CAD	rs35240997	3	12379351	A	G	0.790666	-0.001302	0.0113766	0.908885	60801	123504
CAD	rs357282	5	38869035	G	T	0.874064	0.01961	0.0147071	0.182411	60801	123504
CAD	rs35736498	2	242644728	T	C	0.404189	0.01339	0.0126986	0.291678	60801	123504
CAD	rs35994626	2	208632817	G	A	0.952901	-0.03091	0.0310643	0.31972	60801	123504
CAD	rs36012880	14	24881986	T	C	0.583289	-0.006786	0.0102067	0.50614	60801	123504
CAD	rs3740689	11	47380593	G	A	0.441511	-0.000939	0.0097244	0.923075	60801	123504
CAD	rs3754140	1	214176380	T	C	0.746702	-0.00892	0.0108345	0.410341	60801	123504
CAD	rs3760994	19	1435771	G	A	0.560482	0.01917	0.0115993	0.0983941	60801	123504
CAD	rs3765000	2	44014301	A	G	0.918037	0.01727	0.0168123	0.304316	60801	123504
CAD	rs3780474	9	32425676	T	G	0.641094	-0.002375	0.0095962	0.804526	60801	123504
CAD	rs3791020	1	173813197	G	A	0.754568	-0.013846	0.0105706	0.190242	60801	123504
CAD	rs3803906	19	45715976	A	G	0.689439	-0.022945	0.0131613	0.0812702	60801	123504
CAD	rs3809627	16	30103160	C	A	0.570428	-0.006867	0.0099221	0.488878	60801	123504
CAD	rs3809770	17	47047596	A	G	0.627234	0.035003	0.0098319	0.0003706	60801	123504
CAD	rs3811444	1	248039451	C	T	0.673451	-0.003016	0.0102273	0.768073	60801	123504
CAD	rs3814570	10	114708510	C	T	0.744368	-0.00754	0.0109975	0.492958	60801	123504
CAD	rs3847858	12	52318378	A	T	0.871218	-0.0329	0.0134851	0.0146979	60801	123504
CAD	rs3859158	16	4676660	A	G	0.768288	0.003995	0.0118741	0.736534	60801	123504
CAD	rs4008347	9	6370088	G	A	0.94098	-0.012227	0.0233897	0.601148	60801	123504
CAD	rs4075958	5	176784512	G	A	0.73691	-0.02173	0.0104055	0.0367683	60801	123504
CAD	rs41278174	16	16259596	G	A	0.981765	-0.031137	0.0427972	0.46689	60801	123504
CAD	rs4233937	2	66752251	G	A	0.617338	0.006079	0.0099525	0.54133	60801	123504
CAD	rs4240624	8	9184231	A	G	0.871069	0.000362	0.0159976	0.981947	60801	123504
CAD	rs4280597	3	25053482	A	G	0.6603	0.017391	0.0098536	0.0775749	60801	123504
CAD	rs4456287	11	118298252	T	C	0.721819	-0.008564	0.0105999	0.41913	60801	123504
CAD	rs4470295	2	160957824	C	G	0.727981	0.004456	0.0107259	0.677818	60801	123504
CAD	rs4554203	5	147886011	G	A	0.60666	-0.000475	0.0095799	0.960455	60801	123504
CAD	rs464499	5	34660677	A	G	0.546574	-0.00426	0.0095419	0.65527	60801	123504
CAD	rs464605	5	55807370	T	C	0.7034	0.0264	0.0101556	0.0093347	60801	123504
CAD	rs4660253	1	43761651	T	C	0.635662	-0.020652	0.0103772	0.0465767	60801	123504
CAD	rs4683294	3	46979013	C	G	0.640636	-0.010113	0.0102317	0.322955	60801	123504
CAD	rs4683603	3	141092050	G	T	0.617286	0.008056	0.0099286	0.417139	60801	123504
CAD	rs4686671	3	193799549	C	T	0.697686	-0.014383	0.0101209	0.15528	60801	123504
CAD	rs4760682	12	48512285	A	C	0.786886	0.014386	0.0124879	0.249321	60801	123504
CAD	rs4776806	15	66921963	G	C	0.647278	-0.004057	0.0099275	0.682787	60801	123504
CAD	rs4803936	19	46878629	G	A	0.751248	-0.007313	0.0112495	0.515645	60801	123504
CAD	rs4823309	22	46004023	C	T	0.563332	-0.005032	0.0099927	0.614564	60801	123504
CAD	rs483180	1	120267505	C	G	0.71571	0.016276	0.0104163	0.118159	60801	123504
CAD	rs4837197	9	130622946	C	T	0.772541	-0.029366	0.012062	0.014909	60801	123504
CAD	rs4886669	15	75448181	T	C	0.652338	-0.016272	0.0098873	0.0998159	60801	123504
CAD	rs4886755	15	76298132	A	G	0.487015	-0.006793	0.0092866	0.464483	60801	123504
CAD	rs4897160	6	126223944	G	A	0.533164	0.003489	0.0092268	0.70533	60801	123504
CAD	rs4925184	20	61037490	A	G	0.857453	0.022867	0.015725	0.145895	60801	123504
CAD	rs4933432	10	88925529	A	T	0.821418	0.017226	0.0140076	0.218785	60801	123504
CAD	rs4953256	2	46005646	C	G	0.785332	-0.004039	0.0121381	0.739319	60801	123504
CAD	rs4953348	2	46558432	A	G	0.544015	-0.000931	0.0092138	0.919516	60801	123504
CAD	rs4969145	17	76406170	C	T	0.573235	-0.006794	0.0100068	0.497177	60801	123504
CAD	rs4979080	9	114824708	T	C	0.660082	0.011662	0.009909	0.239233	60801	123504
CAD	rs499974	11	75455021	C	A	0.81841	-0.009428	0.0121196	0.43662	60801	123504
CAD	rs515135	2	21286057	C	T	0.791985	0.067499	0.0121924	3.09e-08	60801	123504
CAD	rs540730	12	57807114	C	T	0.754138	0.006007	0.0116243	0.605321	60801	123504
CAD	rs551118	16	88856084	G	C	0.582791	-8.5e-05	0.0106911	0.993657	60801	123504
CAD	rs55639123	15	86160268	A	G	0.799309	-0.024685	0.0120501	0.0405077	60801	123504
CAD	rs55761633	1	20757820	T	C	0.902851	-0.019462	0.0168438	0.247911	60801	123504
CAD	rs55777228	16	87869313	T	C	0.749516	0.010481	0.0120577	0.384717	60801	123504
CAD	rs55781197	16	67940350	A	G	0.8668	-0.01522	0.0135806	0.26241	60801	123504
CAD	rs559406	18	12857002	G	T	0.513756	0.000543	0.0095647	0.954727	60801	123504
CAD	rs55971447	1	161515326	C	T	0.901765	-0.00069	0.0190642	0.971128	60801	123504
CAD	rs55995100	7	101231632	G	A	0.7023	0.016192	0.0105097	0.123398	60801	123504
CAD	rs56011044	1	48022107	C	T	0.914463	0.011367	0.0192803	0.555483	60801	123504
CAD	rs56262900	2	23897725	G	A	0.915124	-0.032755	0.0177617	0.0651637	60801	123504
CAD	rs565728	2	135283654	T	C	0.396382	0.013057	0.0099058	0.187463	60801	123504
CAD	rs5750644	22	39009135	A	T	0.863759	0.022627	0.018093	0.211084	60801	123504
CAD	rs575138	1	53328394	C	G	0.42328	0.000177	0.0097026	0.985445	60801	123504
CAD	rs5762813	22	29203314	C	T	0.774518	0.019586	0.0109182	0.0728309	60801	123504
CAD	rs57828851	17	7732351	T	A	0.516015	-0.004997	0.0108487	0.645078	60801	123504
CAD	rs58542926	19	19379549	C	T	0.926459	0.051253	0.0183429	0.0052035	60801	123504
CAD	rs588206	2	45886261	G	C	0.737474	-0.024089	0.0108921	0.0269943	60801	123504
CAD	rs5995288	22	36762634	C	T	0.603804	-0.00533	0.0098623	0.588893	60801	123504
CAD	rs6016505	20	39678289	T	C	0.561739	0.016035	0.0095777	0.0940915	60801	123504
CAD	rs60925406	5	52221748	T	C	0.934906	0.012808	0.0186025	0.491132	60801	123504
CAD	rs6108789	20	10974785	C	G	0.501375	-0.015397	0.0091236	0.0914895	60801	123504
CAD	rs6126019	20	49101590	C	T	0.521908	0.011677	0.0093159	0.210044	60801	123504
CAD	rs61591132	7	150952770	G	A	0.890731	0.03013	0.0159639	0.0591094	60801	123504
CAD	rs61750953	19	41306650	T	C	0.015323	0.018178	0.040478	0.653371	60801	123504
CAD	rs61835223	1	231562228	A	G	0.985493	-0.097732	0.0470782	0.0378986	60801	123504
CAD	rs62401198	6	43801654	C	T	0.84447	0.00479	0.0129365	0.711181	60801	123504
CAD	rs62435145	7	1286567	G	T	0.360413	0.006757	0.01254	0.59	60801	123504
CAD	rs6415788	9	4118111	T	G	0.598532	0.000716	0.0098047	0.941786	60801	123504
CAD	rs6428637	1	88641063	G	A	0.442809	0.003602	0.0095038	0.704685	60801	123504
CAD	rs6465351	7	91773213	C	T	0.498919	-0.002363	0.0091747	0.79675	60801	123504
CAD	rs6595714	5	125843369	T	C	0.459367	0.012502	0.009191	0.173753	60801	123504
CAD	rs6602909	13	114551993	C	T	0.368533	0.014916	0.0117774	0.205338	60801	123504
CAD	rs6665323	1	47953054	T	C	0.465185	0.007865	0.0095821	0.411757	60801	123504
CAD	rs6667862	1	15814186	T	C	0.530062	-0.017933	0.0092768	0.053224	60801	123504
CAD	rs66782572	3	52567617	G	A	0.472652	-0.007548	0.0097146	0.437173	60801	123504
CAD	rs6679233	1	151750433	T	C	0.676824	-0.031277	0.0098547	0.0015045	60801	123504
CAD	rs6679817	1	89363264	C	T	0.681815	-0.017533	0.0100785	0.0819212	60801	123504
CAD	rs668459	6	139835689	C	T	0.431274	0.008384	0.0094843	0.376703	60801	123504
CAD	rs6690625	1	66077590	T	G	0.754114	-0.016753	0.0110116	0.128161	60801	123504
CAD	rs6724315	2	46363699	T	C	0.874744	0.018566	0.0148462	0.211095	60801	123504
CAD	rs6911827	6	22130601	T	C	0.493649	0.005363	0.0094365	0.569814	60801	123504
CAD	rs6927173	6	7222093	T	G	0.468596	0.002658	0.0096798	0.78363	60801	123504
CAD	rs6967414	7	6749758	G	A	0.846134	-0.000836	0.013295	0.949861	60801	123504
CAD	rs6998007	8	40045119	C	T	0.485464	-0.005293	0.0094354	0.574817	60801	123504
CAD	rs7040995	9	92226172	C	G	0.540035	-0.023965	0.0093268	0.0101851	60801	123504
CAD	rs714195	4	146445680	C	T	0.546532	0.011265	0.0093974	0.23063	60801	123504
CAD	rs71450364	2	12930330	G	T	0.72901	-0.020745	0.0109377	0.0578748	60801	123504
CAD	rs7168958	15	57719138	G	C	0.758051	-0.025454	0.0108617	0.0191056	60801	123504
CAD	rs7174574	15	68581390	T	C	0.714086	-0.005058	0.0110627	0.647517	60801	123504
CAD	rs7194649	16	215106	C	A	0.90482	0.022791	0.0199788	0.253971	60801	123504
CAD	rs7224610	17	53364788	A	C	0.606975	0.006013	0.0097472	0.537303	60801	123504
CAD	rs7244849	18	11997350	A	G	0.699808	0.009815	0.0100807	0.330232	60801	123504
CAD	rs7255933	19	45766729	G	A	0.751284	-0.037458	0.0110062	0.0006656	60801	123504
CAD	rs7259119	19	32593682	C	T	0.649863	-0.002377	0.010097	0.813885	60801	123504
CAD	rs72638978	8	41540828	T	C	0.990438	0.022515	0.0672569	0.737805	60801	123504
CAD	rs72654647	1	25022314	G	A	0.737236	-0.026069	0.0107846	0.0156383	60801	123504
CAD	rs72717436	5	448291	C	A	0.646515	0.005257	0.0103468	0.611397	60801	123504
CAD	rs73047068	19	41297106	G	C	0.850026	0.001507	0.0140564	0.914622	60801	123504
CAD	rs7309382	12	115366182	T	C	0.603467	-0.023191	0.0096179	0.0158987	60801	123504
CAD	rs731749	16	86356582	G	A	0.930753	-0.044619	0.0212422	0.0356856	60801	123504
CAD	rs734663	2	39743876	T	C	0.537016	0.000141	0.0093626	0.987984	60801	123504
CAD	rs738409	22	44324727	C	G	0.767049	0.019307	0.0110051	0.0793669	60801	123504
CAD	rs73920681	2	25578588	C	G	0.919407	0.015129	0.0177052	0.392832	60801	123504
CAD	rs743417	21	35347960	T	C	0.582893	0.004726	0.0093594	0.613595	60801	123504
CAD	rs74414571	7	25420102	G	C	0.932589	0.019386	0.0200581	0.333798	60801	123504
CAD	rs7482510	11	2190591	C	G	0.770144	0.008746	0.0131114	0.504737	60801	123504
CAD	rs74960997	6	163941243	T	G	0.977817	-0.014908	0.0335649	0.656931	60801	123504
CAD	rs7497961	15	66020908	A	G	0.710158	0.018386	0.0103642	0.076064	60801	123504
CAD	rs75224897	12	48496565	G	C	0.924744	-0.01419	0.0193325	0.46295	60801	123504
CAD	rs752590	2	113972945	A	G	0.793333	-0.020372	0.0118372	0.0852474	60801	123504
CAD	rs7532370	1	217034049	C	T	0.809848	-0.011876	0.0117264	0.311175	60801	123504
CAD	rs75792643	22	46372968	T	C	0.353902	0.007455	0.0146963	0.611964	60801	123504
CAD	rs760077	1	155178782	T	A	0.596401	-0.02771	0.0098906	0.005084	60801	123504
CAD	rs76772442	14	65506975	A	G	0.861994	-0.022285	0.0141021	0.114046	60801	123504
CAD	rs768090	2	208003579	T	A	0.655202	-0.022856	0.0100253	0.0226171	60801	123504
CAD	rs7703616	5	1115115	C	T	0.448244	-0.003318	0.010375	0.749115	60801	123504
CAD	rs77303550	16	72079657	C	T	0.81505	0.023544	0.0123727	0.0570538	60801	123504
CAD	rs77542162	17	67081278	A	G	0.980265	-0.015801	0.0438552	0.718623	60801	123504
CAD	rs78415359	18	46207268	G	A	0.986579	0.033192	0.0615561	0.589738	60801	123504
CAD	rs7849537	9	114897899	T	C	0.807932	0.024327	0.0126215	0.053926	60801	123504
CAD	rs78744187	19	33754548	C	T	0.924799	-0.037342	0.0213399	0.0801416	60801	123504
CAD	rs78839561	20	4142839	G	A	0.671014	-0.025013	0.0111626	0.0250398	60801	123504
CAD	rs79034755	17	80189895	C	T	0.784112	-0.002456	0.0136122	0.856817	60801	123504
CAD	rs7910217	10	96999873	G	A	0.712587	0.019259	0.0103729	0.063358	60801	123504
CAD	rs7916396	10	3245548	C	T	0.462396	-0.001403	0.00967	0.884642	60801	123504
CAD	rs7956653	12	64901246	A	G	0.490179	0.019045	0.0094702	0.0443201	60801	123504
CAD	rs797343	14	34646269	T	C	0.705599	-0.000711	0.0111311	0.94907	60801	123504
CAD	rs8000803	13	71714717	T	G	0.561691	-0.004663	0.00943	0.620962	60801	123504
CAD	rs8020977	14	76624547	T	G	0.474955	0.002925	0.0091725	0.749812	60801	123504
CAD	rs8027685	15	76277092	C	T	0.550413	0.003543	0.0093561	0.704923	60801	123504
CAD	rs8030097	15	66943404	G	C	0.776056	0.002434	0.012641	0.847313	60801	123504
CAD	rs8073217	17	28164263	C	G	0.514858	-0.025647	0.00943	0.0065335	60801	123504
CAD	rs8080123	17	59242914	G	T	0.767399	-0.042353	0.0121163	0.0004731	60801	123504
CAD	rs8090126	18	42811727	T	C	0.824284	0.003671	0.0122098	0.763673	60801	123504
CAD	rs8133974	21	36450841	C	T	0.87543	-0.002676	0.0149189	0.857648	60801	123504
CAD	rs8138197	22	43114551	A	G	0.488778	0.003815	0.0098015	0.697108	60801	123504
CAD	rs8176749	9	136131188	C	T	0.880763	0.015986	0.0136328	0.240951	60801	123504
CAD	rs833061	6	43737486	T	C	0.52198	-0.012422	0.0100079	0.214524	60801	123504
CAD	rs833805	6	44030011	G	A	0.873777	0.023509	0.0177954	0.186478	60801	123504
CAD	rs855791	22	37462936	G	A	0.555655	-0.018293	0.0095288	0.0548891	60801	123504
CAD	rs863678	2	176974104	T	G	0.621792	0.005464	0.0108052	0.61308	60801	123504
CAD	rs865483	17	35851177	C	A	0.654063	-0.018891	0.0100622	0.0604601	60801	123504
CAD	rs871841	17	8216468	C	T	0.504046	0.014711	0.0094224	0.118457	60801	123504
CAD	rs881144	22	37471290	G	A	0.893639	-0.010759	0.0168992	0.524349	60801	123504
CAD	rs919798	19	4498154	G	A	0.49297	-0.014557	0.0099959	0.145312	60801	123504
CAD	rs9270475	6	32559007	T	A	0.245154	-0.006324	0.0145637	0.664122	60801	123504
CAD	rs9296668	6	51838263	A	G	0.547793	-0.025482	0.0092344	0.0057899	60801	123504
CAD	rs9302635	16	72144174	T	C	0.824356	0.007167	0.0132635	0.588951	60801	123504
CAD	rs9303620	17	27152869	T	C	0.702846	0.031127	0.0101708	0.0022103	60801	123504
CAD	rs9327454	5	127249136	A	G	0.798457	-0.004518	0.011394	0.691717	60801	123504
CAD	rs9366927	6	37027232	T	C	0.548157	-0.001237	0.0096223	0.897709	60801	123504
CAD	rs937851	11	6667353	G	A	0.631513	-0.008705	0.0101828	0.39262	60801	123504
CAD	rs9380559	6	36207598	G	A	0.392866	-0.006939	0.0096168	0.470572	60801	123504
CAD	rs9382170	6	13508443	T	A	0.669745	0.012214	0.0101578	0.229198	60801	123504
CAD	rs9398804	6	126703390	A	T	0.492985	-0.037265	0.0097015	0.0001225	60801	123504
CAD	rs9403391	6	142814991	C	T	0.9534	0.012385	0.0230313	0.590752	60801	123504
CAD	rs9429088	1	46497500	A	T	0.446378	-0.014618	0.0092116	0.112534	60801	123504
CAD	rs9482771	6	127446610	G	C	0.514915	-0.013298	0.009166	0.146837	60801	123504
CAD	rs9614123	22	30371350	A	G	0.729193	-0.007296	0.0102642	0.477197	60801	123504
CAD	rs963837	11	30749090	T	C	0.583408	-0.016631	0.0098265	0.0905565	60801	123504
CAD	rs9649959	8	128972721	A	G	0.67956	-0.009136	0.0100318	0.36245	60801	123504
CAD	rs9690544	7	129048940	A	C	0.757269	-0.015871	0.0111821	0.155807	60801	123504
CAD	rs9697691	22	46309893	G	C	0.336301	0.003445	0.0152991	0.821842	60801	123504
CAD	rs972762	5	34507508	T	G	0.535039	-0.018444	0.0092203	0.0454611	60801	123504
CAD	rs9791312	6	143142313	A	C	0.676241	-0.003533	0.0098699	0.720376	60801	123504
CAD	rs9816588	3	37987856	C	A	0.898615	-0.02447	0.0153002	0.109749	60801	123504
CAD	rs9823829	3	194506427	G	A	0.478923	0.003689	0.0103338	0.721103	60801	123504
CAD	rs9849756	3	187641417	T	C	0.545405	-0.006728	0.0110203	0.541524	60801	123504
CAD	rs988397	3	169098791	C	T	0.570881	-0.010345	0.0094245	0.272351	60801	123504
CAD	rs9895661	17	59456589	T	C	0.755759	0.019663	0.0114135	0.0849282	60801	123504
CAD	rs9969563	8	12897602	C	T	0.416901	-0.011838	0.0105673	0.262609	60801	123504
CAD	rs998584	6	43757896	C	A	0.49454	-0.041945	0.0098862	2.21e-05	60801	123504
CAD	rs999010	1	231495316	G	A	0.613758	0.01154	0.0095299	0.225925	60801	123504
MI	rs10142359	14	73884540	G	A	0.524282	-0.00388716	0.0106955	0.716276	42561	123504
MI	rs1016144	17	14822052	A	G	0.711101	-0.00383883	0.0122171	0.753355	42561	123504
MI	rs10168349	2	46360907	C	G	0.323008	0.00998632	0.0108661	0.358075	42561	123504
MI	rs10171620	2	43429058	T	G	0.487608	-0.00992445	0.0108056	0.358381	42561	123504
MI	rs10265221	7	151414329	C	T	0.248094	0.0106378	0.01285	0.407757	42561	123504
MI	rs10410950	19	13128861	A	G	0.0501834	-0.0201586	0.0256026	0.431066	42561	123504
MI	rs10483981	14	86119802	T	C	0.257277	-0.00377301	0.0116422	0.745877	42561	123504
MI	rs10494964	1	213966887	C	T	0.323816	0.0198914	0.0109472	0.0692133	42561	123504
MI	rs1058	19	44268325	G	C	0.226819	0.0190112	0.0125139	0.128709	42561	123504
MI	rs1062601	20	56137834	G	A	0.433699	-0.0177902	0.010808	0.0997599	42561	123504
MI	rs1075871	3	194681297	A	G	0.426029	-0.00453753	0.0105597	0.66741	42561	123504
MI	rs1076230	19	1244900	G	A	0.427713	0.00861566	0.0132777	0.516412	42561	123504
MI	rs10770829	12	21710749	C	T	0.575173	0.00679621	0.0124662	0.585637	42561	123504
MI	rs10819461	9	131841887	T	C	0.694435	0.0181768	0.0119987	0.129799	42561	123504
MI	rs10849962	12	112037526	G	A	0.722305	0.0548277	0.0125324	1.2151e-05	42561	123504
MI	rs10857147	4	81181072	T	A	0.254669	0.055613	0.0121454	4.67342e-06	42561	123504
MI	rs10859044	12	91144040	G	T	0.25807	0.0146283	0.0117884	0.214639	42561	123504
MI	rs10864013	1	213039546	T	C	0.68397	0.0256166	0.0121298	0.0346973	42561	123504
MI	rs1086605	1	147287992	T	A	0.136439	0.00329126	0.0149416	0.825656	42561	123504
MI	rs10898979	11	74039147	T	C	0.463667	-0.00121462	0.0103422	0.906509	42561	123504
MI	rs10900027	10	44858681	A	C	0.259316	0.00580447	0.0127257	0.648302	42561	123504
MI	rs10900568	1	204220232	C	T	0.539548	0.00474936	0.0103345	0.64583	42561	123504
MI	rs10904089	10	3791224	T	G	0.468714	-0.00835639	0.0102728	0.415961	42561	123504
MI	rs10909942	1	3318769	G	C	0.620491	0.0254508	0.0113532	0.0249794	42561	123504
MI	rs10930763	2	177779131	T	A	0.548774	-0.0153208	0.0108801	0.15909	42561	123504
MI	rs10956934	8	95992473	A	C	0.470798	-0.0226429	0.0104945	0.0309588	42561	123504
MI	rs10981834	9	116349209	C	G	0.143353	-0.000463031	0.0146614	0.974805	42561	123504
MI	rs11022762	11	13335926	T	C	0.408652	-0.0191603	0.0106334	0.0715618	42561	123504
MI	rs11030099	11	27677583	A	C	0.213763	-0.0271273	0.0121907	0.0260641	42561	123504
MI	rs11072332	15	72108307	T	G	0.225697	-0.00150951	0.0122107	0.901615	42561	123504
MI	rs11098259	4	115519825	A	G	0.778289	0.00826865	0.014644	0.572317	42561	123504
MI	rs1110542	16	79199414	T	A	0.449739	-0.0112077	0.0107303	0.296257	42561	123504
MI	rs11119633	1	211104853	C	T	0.68636	-0.0113634	0.0119162	0.340281	42561	123504
MI	rs11122174	1	231114595	T	C	0.438197	0.01776	0.0104117	0.0880516	42561	123504
MI	rs11122450	1	230301811	G	T	0.529557	-0.0242434	0.0104595	0.0204585	42561	123504
MI	rs111959637	19	33231028	G	C	0.0827701	-0.0163602	0.0217925	0.452815	42561	123504
MI	rs11242782	6	2522808	G	A	0.705783	-0.0134028	0.0117244	0.252975	42561	123504
MI	rs11258533	10	13737768	T	C	0.404141	-0.00860795	0.0105508	0.41458	42561	123504
MI	rs112597538	10	60272708	C	T	0.46724	-0.00431774	0.0106296	0.684595	42561	123504
MI	rs112982980	6	125622737	G	T	0.172363	-0.0137848	0.0140117	0.325206	42561	123504
MI	rs113292219	1	29486128	T	C	0.0363349	-0.0473433	0.0313595	0.131121	42561	123504
MI	rs113405739	1	154976518	G	A	0.0326398	-0.0304306	0.0310929	0.327728	42561	123504
MI	rs113670117	14	36099366	T	C	0.070105	-0.0370555	0.0234924	0.114718	42561	123504
MI	rs114948639	2	46293826	T	C	0.0130169	0.049165	0.0475909	0.301568	42561	123504
MI	rs11543269	18	55313997	T	C	0.101966	0.0429238	0.0181254	0.0178764	42561	123504
MI	rs1155347	6	39146230	C	T	0.20232	-0.0694399	0.0131769	1.36554e-07	42561	123504
MI	rs11556924	7	129663496	T	C	0.29769	-0.0689191	0.0125521	4.00461e-08	42561	123504
MI	rs115902543	6	25712496	A	C	0.011393	0.0473702	0.0534542	0.375519	42561	123504
MI	rs115986297	6	2050791	G	A	0.515692	-0.0105977	0.0102164	0.299586	42561	123504
MI	rs11635174	15	78230929	G	A	0.680146	-0.0157681	0.0133944	0.239111	42561	123504
MI	rs116948941	21	38071988	G	A	0.160303	-0.00143577	0.0175819	0.934916	42561	123504
MI	rs11694902	2	121988884	A	G	0.121874	-0.00462816	0.0163117	0.776616	42561	123504
MI	rs116971887	16	51170026	T	G	0.0354914	0.000547665	0.032899	0.986718	42561	123504
MI	rs11708187	3	72396329	A	G	0.245006	0.0333248	0.0120488	0.00567794	42561	123504
MI	rs1171615	10	61469090	T	C	0.741336	0.000853173	0.0137608	0.950562	42561	123504
MI	rs117469893	16	52581047	G	C	0.200174	0.00037627	0.0129479	0.976816	42561	123504
MI	rs1175550	1	3691528	G	A	0.229086	-0.0105602	0.0131179	0.420809	42561	123504
MI	rs11772705	7	100298904	C	T	0.267768	-0.019744	0.0120792	0.102145	42561	123504
MI	rs117793618	11	10279241	G	A	0.0687654	0.0376772	0.0190891	0.0484089	42561	123504
MI	rs11784090	8	23377161	T	C	0.138611	-0.0120333	0.0146898	0.412695	42561	123504
MI	rs117900708	15	41190639	G	T	0.0462976	0.0211464	0.0283483	0.455699	42561	123504
MI	rs11844732	14	24808961	G	T	0.0869105	-0.00744469	0.0178321	0.67632	42561	123504
MI	rs12045893	1	158530416	T	C	0.244166	-0.00721267	0.0120691	0.550095	42561	123504
MI	rs12056626	8	116557955	G	C	0.57172	-0.00558353	0.0104553	0.593315	42561	123504
MI	rs12119893	1	10483167	A	G	0.140448	0.0109196	0.0161492	0.49893	42561	123504
MI	rs12129889	1	79452106	T	C	0.110828	0.00105674	0.0162232	0.948065	42561	123504
MI	rs12136952	1	12661421	C	G	0.291525	-0.0128673	0.0121367	0.289052	42561	123504
MI	rs12192672	6	7229619	A	G	0.250874	-0.0209199	0.012172	0.0856714	42561	123504
MI	rs12352863	9	33116941	C	G	0.204977	0.00198468	0.0127193	0.876003	42561	123504
MI	rs123698	19	807442	C	G	0.667682	0.00149752	0.0154645	0.922857	42561	123504
MI	rs1239682	13	51165494	T	C	0.538098	-0.0022877	0.0104447	0.826628	42561	123504
MI	rs12412959	10	82141337	A	G	0.125888	-0.0308993	0.0145099	0.0332096	42561	123504
MI	rs12423752	12	110294902	C	T	0.187212	-0.0248844	0.0139958	0.0754043	42561	123504
MI	rs12481910	21	38168446	C	T	0.0640726	0.0287245	0.0237125	0.225755	42561	123504
MI	rs1256061	14	64703593	T	G	0.445883	-0.00580309	0.0103206	0.573923	42561	123504
MI	rs1257415	14	99698931	A	C	0.432183	-0.00751378	0.0106833	0.481855	42561	123504
MI	rs12593543	15	95696202	T	C	0.083138	-0.01905	0.0196609	0.332579	42561	123504
MI	rs12607403	18	46343221	T	C	0.823939	0.0165988	0.0168076	0.323358	42561	123504
MI	rs12631955	3	66881402	C	G	0.125776	0.00567357	0.0153139	0.711022	42561	123504
MI	rs12644772	4	55335501	C	T	0.295627	0.0201026	0.0112707	0.0744863	42561	123504
MI	rs12661188	6	130378833	C	T	0.654046	0.0230668	0.0110429	0.0367229	42561	123504
MI	rs12718730	7	50436828	A	T	0.341346	0.00427672	0.0108166	0.69256	42561	123504
MI	rs12800440	11	95795807	T	C	0.199805	0.00858607	0.0131747	0.514587	42561	123504
MI	rs128494	21	37834258	C	T	0.679286	0.00409543	0.0116916	0.726122	42561	123504
MI	rs12863103	13	33723244	T	C	0.287903	-0.00221766	0.0111016	0.841668	42561	123504
MI	rs12881869	14	50923249	T	C	0.0575901	-0.0218383	0.0241309	0.365467	42561	123504
MI	rs12889267	14	21542766	G	A	0.146132	0.0424618	0.0153026	0.00552328	42561	123504
MI	rs12894354	14	102987884	C	T	0.624028	0.0036819	0.0116516	0.752002	42561	123504
MI	rs12897414	14	34724550	C	T	0.372069	-0.00104273	0.0107815	0.922953	42561	123504
MI	rs12902050	15	51085374	C	T	0.136824	-0.012588	0.0146898	0.391491	42561	123504
MI	rs12952262	17	46683800	T	C	0.135092	0.00751769	0.0151975	0.620836	42561	123504
MI	rs12985346	19	2164351	A	T	0.358532	-0.0102738	0.0113826	0.366747	42561	123504
MI	rs12987661	2	69813458	C	T	0.105323	0.0139518	0.0163409	0.393217	42561	123504
MI	rs13007705	2	239069196	T	C	0.436562	-0.00888358	0.0104686	0.396107	42561	123504
MI	rs13028787	2	28941262	T	C	0.53219	0.0187727	0.0108037	0.0822787	42561	123504
MI	rs13103534	4	148976981	G	A	0.567329	0.0212361	0.0108418	0.0501444	42561	123504
MI	rs13107325	4	103188709	T	C	0.061604	-0.00151623	0.0243984	0.950447	42561	123504
MI	rs13127730	4	48590606	T	C	0.485298	-0.00752736	0.0102227	0.461527	42561	123504
MI	rs13133952	4	187977377	T	C	0.175255	0.00663109	0.016306	0.684253	42561	123504
MI	rs13169	19	808586	G	C	0.149134	0.0311047	0.0163166	0.0566087	42561	123504
MI	rs13299342	9	136141504	A	G	0.169327	0.010225	0.01325	0.440294	42561	123504
MI	rs1331308	6	135405122	C	A	0.511154	-0.0158491	0.0104735	0.130214	42561	123504
MI	rs13389219	2	165528876	T	C	0.365768	-0.0107758	0.0108436	0.320351	42561	123504
MI	rs1340817	13	29230581	G	A	0.365207	-0.0270409	0.0108092	0.0123609	42561	123504
MI	rs13415550	2	144352423	T	C	0.222875	-0.00778808	0.0118474	0.510946	42561	123504
MI	rs1354674	5	40623128	T	C	0.79506	0.00344956	0.0143623	0.81019	42561	123504
MI	rs1373866	3	143845892	C	T	0.345888	0.0186782	0.010874	0.0858545	42561	123504
MI	rs139273519	12	11803303	C	G	0.0448312	-0.00483546	0.0258646	0.851698	42561	123504
MI	rs139384	22	39527935	T	C	0.582001	-0.00484583	0.0104353	0.642384	42561	123504
MI	rs1399562	8	76493714	T	A	0.173982	0.0201086	0.013785	0.144639	42561	123504
MI	rs140294987	2	112247747	A	T	0.103743	0.0233241	0.0215286	0.278629	42561	123504
MI	rs1427445	2	219555573	C	A	0.579896	0.00142232	0.0104008	0.891228	42561	123504
MI	rs1434282	1	199010721	T	C	0.681599	-0.00143691	0.0113097	0.898901	42561	123504
MI	rs1472226	1	212402580	A	G	0.369677	-0.0140502	0.0108453	0.195143	42561	123504
MI	rs1495099	17	37784464	G	C	0.65406	-0.0186307	0.0113503	0.100709	42561	123504
MI	rs150844304	15	43726625	C	A	0.0281347	0.0282139	0.0340449	0.407259	42561	123504
MI	rs1535099	14	104194278	T	C	0.556502	0.00338387	0.0112259	0.763083	42561	123504
MI	rs1539508	6	43868986	G	A	0.463263	-0.0181482	0.0121187	0.134253	42561	123504
MI	rs1544861	11	10679441	C	T	0.652784	0.0163722	0.0118563	0.167314	42561	123504
MI	rs1547651	6	43730644	T	A	0.134615	0.00367323	0.017443	0.833211	42561	123504
MI	rs1558801	12	109036359	C	A	0.34268	0.0221457	0.0118479	0.0615986	42561	123504
MI	rs1635474	5	142622669	G	A	0.277026	-0.0113134	0.0116384	0.33101	42561	123504
MI	rs165944	5	88110363	T	C	0.74734	-0.0363232	0.0125706	0.00385831	42561	123504
MI	rs16874060	4	23737865	G	A	0.0498937	-0.0244547	0.0221395	0.269344	42561	123504
MI	rs17006441	3	69841880	A	C	0.350863	-0.014164	0.0111677	0.204691	42561	123504
MI	rs17278406	9	13976285	A	G	0.243902	0.0147085	0.0126471	0.244833	42561	123504
MI	rs17287978	6	43941137	C	T	0.0256528	-0.0273729	0.049462	0.579981	42561	123504
MI	rs17413015	1	161644811	T	C	0.143442	-0.00558867	0.0158272	0.724009	42561	123504
MI	rs174560	11	61581764	C	T	0.286433	-0.023304	0.0115214	0.0431077	42561	123504
MI	rs17476364	10	71094504	C	T	0.0792557	-0.0458836	0.0207694	0.027161	42561	123504
MI	rs17654742	1	217472265	A	G	0.149458	-0.0100689	0.0139531	0.470524	42561	123504
MI	rs17685306	9	20551460	G	C	0.193831	-0.00803517	0.0136095	0.554916	42561	123504
MI	rs17773190	2	47030363	A	G	0.615359	-0.00434298	0.0116672	0.709715	42561	123504
MI	rs17799476	2	46352326	G	C	0.171431	0.0218518	0.0134173	0.103391	42561	123504
MI	rs17816693	15	33324280	T	C	0.158559	0.0200507	0.0136326	0.141349	42561	123504
MI	rs1800562	6	26093141	A	G	0.0515742	-0.0487445	0.0268245	0.0691921	42561	123504
MI	rs1800961	20	43042364	T	C	0.0272217	0.00598266	0.0318598	0.851049	42561	123504
MI	rs181000569	15	67166007	A	C	0.0298164	0.045452	0.0341162	0.182771	42561	123504
MI	rs181361	22	21929566	T	A	0.233652	-0.0023013	0.0124191	0.852992	42561	123504
MI	rs1831977	10	5254821	G	C	0.118875	0.00787658	0.0159449	0.621314	42561	123504
MI	rs184088518	19	41305138	T	G	0.0334445	0.0350233	0.036412	0.336119	42561	123504
MI	rs1841677	13	51386889	T	C	0.514872	-0.00526304	0.0102495	0.607608	42561	123504
MI	rs1860302	17	19914399	A	T	0.461276	-0.0118055	0.0104583	0.258972	42561	123504
MI	rs186222325	4	79344554	T	C	0.0303128	0.000261848	0.0367884	0.994321	42561	123504
MI	rs1863127	12	46199589	C	T	0.501735	0.0174249	0.01044	0.095106	42561	123504
MI	rs1868274	2	46309262	G	C	0.370764	-0.00951281	0.0108342	0.379924	42561	123504
MI	rs1893989	11	111202478	G	A	0.452556	0.00953999	0.0105302	0.364956	42561	123504
MI	rs1900920	15	42768198	T	C	0.695307	-0.00309459	0.0115748	0.789197	42561	123504
MI	rs190379045	3	41882697	A	G	0.0415376	0.0241248	0.036918	0.513453	42561	123504
MI	rs192191487	19	41305065	A	G	0.0211461	-0.007579	0.0487339	0.876413	42561	123504
MI	rs1923032	20	62483993	G	A	0.61256	-0.00325375	0.0133526	0.807479	42561	123504
MI	rs1924930	13	78447373	A	T	0.732415	-0.00329797	0.0126742	0.794702	42561	123504
MI	rs1949481	11	16259405	T	C	0.510648	-0.0237451	0.0104366	0.0228956	42561	123504
MI	rs198851	6	26104632	G	T	0.811796	-0.00777739	0.0155348	0.616623	42561	123504
MI	rs2005682	19	35947661	T	A	0.259199	0.00139295	0.0120146	0.907701	42561	123504
MI	rs2029466	3	56780003	T	C	0.280025	-0.020917	0.0115227	0.06948	42561	123504
MI	rs2069443	7	150755173	G	T	0.262885	0.00780961	0.0120542	0.517065	42561	123504
MI	rs2070895	15	58723939	A	G	0.240237	0.0413675	0.0121045	0.000631942	42561	123504
MI	rs2122113	2	46225778	T	C	0.552894	-0.00697612	0.0102703	0.49698	42561	123504
MI	rs218264	4	55408875	T	A	0.270118	-0.014785	0.0117901	0.209835	42561	123504
MI	rs2184540	9	93801208	A	G	0.231193	0.0243363	0.0124073	0.0498271	42561	123504
MI	rs218476	20	57237670	A	G	0.385259	0.0137908	0.010719	0.198244	42561	123504
MI	rs2209098	1	172167226	C	T	0.280393	-0.0191429	0.0114465	0.0944507	42561	123504
MI	rs2226683	21	39868927	C	T	0.810988	0.010205	0.0156266	0.513725	42561	123504
MI	rs2228445	1	203667409	C	T	0.828581	0.0292362	0.0159867	0.0674328	42561	123504
MI	rs2229742	21	16339172	C	G	0.0909731	0.0347593	0.0181946	0.0560782	42561	123504
MI	rs2250598	16	89698070	T	C	0.448196	0.0257404	0.0119598	0.0313782	42561	123504
MI	rs2255293	2	12104445	C	T	0.727545	-0.0242258	0.0122524	0.0480153	42561	123504
MI	rs2278243	19	41132022	G	C	0.19041	-0.0176464	0.0137486	0.199316	42561	123504
MI	rs2281841	10	45406608	C	T	0.533527	0.00728735	0.0104708	0.486449	42561	123504
MI	rs228917	22	37506410	C	T	0.418781	-0.013568	0.0108908	0.212827	42561	123504
MI	rs229932	6	134241797	T	C	0.716367	-0.0146963	0.0129472	0.256332	42561	123504
MI	rs2306050	16	88800295	T	C	0.232764	0.00953301	0.013862	0.491636	42561	123504
MI	rs2309753	2	100775920	A	C	0.357361	-0.0137376	0.0105953	0.194776	42561	123504
MI	rs2337106	18	46460903	G	C	0.528474	0.0143252	0.0109448	0.190586	42561	123504
MI	rs2379120	20	61030580	T	A	0.68984	-0.0365354	0.0130783	0.00521269	42561	123504
MI	rs2396083	6	43804808	C	G	0.641405	0.0116956	0.0118972	0.325582	42561	123504
MI	rs2399972	10	13557945	C	G	0.375828	0.00802405	0.0106572	0.451495	42561	123504
MI	rs2424	2	42285575	T	A	0.803202	-0.000184706	0.0131182	0.988766	42561	123504
MI	rs2466076	8	32432796	T	G	0.529249	0.0150835	0.0103689	0.145758	42561	123504
MI	rs2519093	9	136141870	T	C	0.186028	0.110889	0.013158	3.53e-17	42561	123504
MI	rs2576159	10	90296467	T	A	0.302161	0.00888023	0.011245	0.429698	42561	123504
MI	rs2612585	18	43085920	G	A	0.802451	-0.00372447	0.0146418	0.799208	42561	123504
MI	rs261291	15	58680178	C	T	0.357271	0.00516156	0.010716	0.630043	42561	123504
MI	rs2647187	1	17409382	C	T	0.522364	0.00190021	0.0105975	0.857696	42561	123504
MI	rs2692533	2	54007171	C	A	0.298384	-0.00333298	0.011216	0.766343	42561	123504
MI	rs2718146	7	134659326	G	A	0.627015	0.00201623	0.011178	0.856858	42561	123504
MI	rs2720659	8	129060804	A	G	0.377291	0.0004618	0.0105067	0.964942	42561	123504
MI	rs2737263	8	116667539	T	G	0.250378	0.00503688	0.0116563	0.665657	42561	123504
MI	rs2816916	1	200034969	G	A	0.267126	0.00988172	0.0116549	0.396516	42561	123504
MI	rs2823139	21	16576783	A	G	0.32836	0.0204428	0.0106808	0.0556221	42561	123504
MI	rs2823270	21	16794755	G	A	0.276444	-0.0145624	0.0113219	0.19837	42561	123504
MI	rs2834317	21	35356706	A	G	0.142252	0.00751068	0.0147587	0.610825	42561	123504
MI	rs2834318	21	35356814	T	G	0.641655	-0.0264297	0.0116034	0.0227413	42561	123504
MI	rs2835435	21	38055216	T	C	0.195329	-0.0094926	0.0136582	0.487048	42561	123504
MI	rs2836883	21	40466744	A	G	0.249872	0.0233748	0.0117921	0.0474522	42561	123504
MI	rs28418580	4	89742244	T	C	0.491938	0.0202625	0.0105113	0.0538946	42561	123504
MI	rs28432336	4	87984331	G	A	0.376268	0.0022929	0.0105994	0.828736	42561	123504
MI	rs2854528	17	42338248	G	A	0.0995802	0.00803639	0.0186302	0.666204	42561	123504
MI	rs2859337	6	12288422	G	A	0.716626	0.0157052	0.0134272	0.242137	42561	123504
MI	rs28606370	10	104670832	A	C	0.355214	-0.0315755	0.0107514	0.00331521	42561	123504
MI	rs2870238	4	77373079	T	C	0.415741	-0.00156029	0.0108792	0.885958	42561	123504
MI	rs28718978	15	76123209	G	T	0.149118	0.0150476	0.0159221	0.34462	42561	123504
MI	rs2871974	15	99284074	T	C	0.569281	-0.00866335	0.0105069	0.409632	42561	123504
MI	rs28930677	2	120848049	T	C	0.034798	0.0202778	0.0315811	0.520816	42561	123504
MI	rs2894802	6	52656169	G	T	0.571976	-0.00522134	0.0104099	0.615968	42561	123504
MI	rs2905582	5	137000719	C	T	0.182465	0.0103825	0.0129391	0.422314	42561	123504
MI	rs2928166	5	76479833	C	T	0.201041	0.0135559	0.0142291	0.340748	42561	123504
MI	rs2934849	6	166162335	C	T	0.619623	-0.022651	0.0108849	0.0374375	42561	123504
MI	rs2970876	4	23888619	G	A	0.486044	-0.010783	0.0104458	0.301939	42561	123504
MI	rs2983533	6	166074760	G	C	0.703335	-0.0127513	0.0121761	0.294988	42561	123504
MI	rs3012053	10	77293109	G	A	0.682507	-0.0271965	0.0116337	0.0194015	42561	123504
MI	rs3184504	12	111884608	C	T	0.555233	-0.0733379	0.0116604	3.18519e-10	42561	123504
MI	rs3213545	12	121471337	A	G	0.307203	0.0400011	0.0112055	0.000357294	42561	123504
MI	rs34130368	10	48411796	T	G	0.134703	0.0112196	0.0167975	0.504177	42561	123504
MI	rs34295474	11	1689409	A	G	0.130499	-0.00338885	0.0187939	0.856904	42561	123504
MI	rs34651	5	72144005	T	C	0.874173	0.0153642	0.0194696	0.43003	42561	123504
MI	rs34881325	9	2622134	T	C	0.414123	-0.0140584	0.0134048	0.294288	42561	123504
MI	rs34914463	17	7366619	C	T	0.104815	0.0245847	0.0186646	0.187776	42561	123504
MI	rs34920465	1	22700351	G	A	0.179375	0.0168914	0.0131404	0.198634	42561	123504
MI	rs34933611	18	12546603	C	G	0.0836498	-0.0134157	0.019509	0.491662	42561	123504
MI	rs34952318	20	11177055	A	G	0.0392511	-0.0071322	0.0328075	0.8279	42561	123504
MI	rs35124400	12	2522077	T	C	0.353557	0.00662974	0.0106554	0.533812	42561	123504
MI	rs35240997	3	12379351	G	A	0.203995	0.0222452	0.0124687	0.07441	42561	123504
MI	rs357282	5	38869035	T	G	0.124373	-0.0261827	0.0163259	0.108769	42561	123504
MI	rs35736498	2	242644728	T	C	0.405932	0.00592034	0.0134446	0.659684	42561	123504
MI	rs35994626	2	208632817	A	G	0.0454479	0.0102693	0.0328811	0.7548	42561	123504
MI	rs36012880	14	24881986	C	T	0.403171	0.00604429	0.0113689	0.594969	42561	123504
MI	rs3740689	11	47380593	A	G	0.537391	-0.00381299	0.010907	0.726644	42561	123504
MI	rs3754140	1	214176380	C	T	0.252348	0.0102915	0.0121035	0.395165	42561	123504
MI	rs3760994	19	1435771	A	G	0.42858	-0.00811455	0.0130116	0.532863	42561	123504
MI	rs3765000	2	44014301	G	A	0.0791611	-0.0288986	0.0189753	0.12777	42561	123504
MI	rs3780474	9	32425676	G	T	0.353563	0.00919421	0.0107077	0.39053	42561	123504
MI	rs3791020	1	173813197	A	G	0.242984	0.0070007	0.0118029	0.55309	42561	123504
MI	rs3803906	19	45715976	G	A	0.311686	0.0251625	0.0147115	0.087192	42561	123504
MI	rs3809627	16	30103160	A	C	0.414023	0.0145078	0.0111296	0.192394	42561	123504
MI	rs3809770	17	47047596	G	A	0.365709	-0.031889	0.0108646	0.00333388	42561	123504
MI	rs3811444	1	248039451	T	C	0.311517	0.00705356	0.0113048	0.532665	42561	123504
MI	rs3814570	10	114708510	T	C	0.250065	0.00657819	0.012096	0.586557	42561	123504
MI	rs3847858	12	52318378	T	A	0.124283	0.0312857	0.0150893	0.038138	42561	123504
MI	rs3859158	16	4676660	A	G	0.743162	-0.00370432	0.0131231	0.777732	42561	123504
MI	rs4008347	9	6370088	G	A	0.902712	0.0105834	0.0255339	0.678518	42561	123504
MI	rs4075958	5	176784512	A	G	0.255622	0.015255	0.0115598	0.186947	42561	123504
MI	rs41278174	16	16259596	A	G	0.0167093	0.0952115	0.0483193	0.0487846	42561	123504
MI	rs4233937	2	66752251	G	A	0.587571	0.0102717	0.0108014	0.341619	42561	123504
MI	rs4240624	8	9184231	A	G	0.840763	-0.0156929	0.0176962	0.375188	42561	123504
MI	rs4280597	3	25053482	A	G	0.639208	0.0079864	0.0110465	0.469691	42561	123504
MI	rs4456287	11	118298252	C	T	0.265058	0.0127219	0.0118792	0.284194	42561	123504
MI	rs4470295	2	160957824	G	C	0.269955	0.000607517	0.0115187	0.957938	42561	123504
MI	rs4554203	5	147886011	A	G	0.386463	-0.00645067	0.0106116	0.543261	42561	123504
MI	rs464499	5	34660677	G	A	0.432344	-0.00284443	0.0105421	0.787302	42561	123504
MI	rs464605	5	55807370	T	C	0.678377	0.0263503	0.0112492	0.0191592	42561	123504
MI	rs4660253	1	43761651	T	C	0.613551	-0.00645143	0.0114791	0.574107	42561	123504
MI	rs4683294	3	46979013	C	G	0.617509	-0.0150794	0.0114247	0.186872	42561	123504
MI	rs4683603	3	141092050	T	G	0.373572	-0.0109254	0.0110192	0.321449	42561	123504
MI	rs4686671	3	193799549	T	C	0.300889	0.0212236	0.0113496	0.0614863	42561	123504
MI	rs4760682	12	48512285	A	C	0.765414	0.0188485	0.0138168	0.172511	42561	123504
MI	rs4776806	15	66921963	C	G	0.348249	0.00314731	0.0112302	0.779282	42561	123504
MI	rs4803936	19	46878629	A	G	0.241292	0.00639605	0.0123984	0.605941	42561	123504
MI	rs4823309	22	46004023	T	C	0.424994	0.00343914	0.0110977	0.75664	42561	123504
MI	rs483180	1	120267505	G	C	0.277809	-0.0137772	0.0114149	0.227455	42561	123504
MI	rs4837197	9	130622946	C	T	0.747172	-0.0358842	0.013583	0.00824533	42561	123504
MI	rs4886669	15	75448181	T	C	0.636073	-0.0295764	0.0109665	0.00699706	42561	123504
MI	rs4886755	15	76298132	G	A	0.49507	0.00862894	0.0103427	0.404112	42561	123504
MI	rs4897160	6	126223944	A	G	0.455774	-0.0130375	0.0102093	0.201593	42561	123504
MI	rs4925184	20	61037490	A	G	0.833262	0.0185463	0.0174327	0.287383	42561	123504
MI	rs4933432	10	88925529	A	T	0.788933	0.0153609	0.0156703	0.32696	42561	123504
MI	rs4953256	2	46005646	C	G	0.736587	0.000926058	0.0132151	0.944133	42561	123504
MI	rs4953348	2	46558432	G	A	0.42749	0.00581695	0.0101867	0.567975	42561	123504
MI	rs4969145	17	76406170	C	T	0.557648	-0.0100964	0.0111223	0.364007	42561	123504
MI	rs4979080	9	114824708	C	T	0.322565	-0.0209944	0.0110582	0.0576255	42561	123504
MI	rs499974	11	75455021	A	C	0.181545	-0.00401087	0.0138727	0.77249	42561	123504
MI	rs515135	2	21286057	C	T	0.736878	0.0497691	0.0134955	0.00022617	42561	123504
MI	rs540730	12	57807114	C	T	0.727643	-0.00757693	0.0131573	0.564701	42561	123504
MI	rs551118	16	88856084	G	C	0.57493	0.000138105	0.0120932	0.990889	42561	123504
MI	rs55639123	15	86160268	G	A	0.190852	0.0475956	0.0132649	0.000333136	42561	123504
MI	rs55761633	1	20757820	C	T	0.096464	0.0194384	0.0184419	0.291866	42561	123504
MI	rs55777228	16	87869313	C	T	0.240136	-0.0160341	0.0136433	0.2399	42561	123504
MI	rs55781197	16	67940350	G	A	0.125795	0.014157	0.0149979	0.345205	42561	123504
MI	rs559406	18	12857002	T	G	0.477994	-0.00516595	0.0105565	0.624586	42561	123504
MI	rs55971447	1	161515326	T	C	0.100862	0.00108109	0.0206853	0.958318	42561	123504
MI	rs55995100	7	101231632	A	G	0.29087	-0.0209984	0.0118352	0.0760227	42561	123504
MI	rs56011044	1	48022107	T	C	0.0824628	0.000278122	0.0211737	0.98952	42561	123504
MI	rs56262900	2	23897725	A	G	0.0832397	0.0198518	0.0194054	0.306304	42561	123504
MI	rs565728	2	135283654	T	C	0.394136	0.00411063	0.0106581	0.699732	42561	123504
MI	rs5750644	22	39009135	T	A	0.128534	0.00193587	0.0199657	0.922758	42561	123504
MI	rs575138	1	53328394	G	C	0.551168	0.000316925	0.0106139	0.976179	42561	123504
MI	rs5762813	22	29203314	T	C	0.220303	-0.00916246	0.0121216	0.449719	42561	123504
MI	rs57828851	17	7732351	A	T	0.480078	-0.000166605	0.011988	0.988911	42561	123504
MI	rs58542926	19	19379549	T	C	0.0664789	-0.0459691	0.020412	0.0243183	42561	123504
MI	rs588206	2	45886261	C	G	0.264799	0.0346898	0.0120166	0.00389167	42561	123504
MI	rs5995288	22	36762634	C	T	0.586534	-0.0108466	0.0108573	0.317783	42561	123504
MI	rs6016505	20	39678289	T	C	0.553659	0.005253	0.0106189	0.620824	42561	123504
MI	rs60925406	5	52221748	C	T	0.0650978	0.000152428	0.0210158	0.994213	42561	123504
MI	rs6108789	20	10974785	G	C	0.485148	0.0109476	0.0101866	0.282508	42561	123504
MI	rs6126019	20	49101590	C	T	0.511864	0.0153394	0.0103014	0.136474	42561	123504
MI	rs61591132	7	150952770	A	G	0.10502	-0.0420629	0.0176677	0.0172761	42561	123504
MI	rs61750953	19	41306650	T	C	0.0147218	0.0355346	0.043693	0.416058	42561	123504
MI	rs61835223	1	231562228	G	A	0.0143105	0.0872325	0.0510593	0.0875523	42561	123504
MI	rs62401198	6	43801654	T	C	0.155174	-0.00848679	0.014375	0.554932	42561	123504
MI	rs62435145	7	1286567	T	G	0.645238	-0.0130131	0.0142168	0.360015	42561	123504
MI	rs6415788	9	4118111	T	G	0.590694	-0.00252954	0.0108779	0.816118	42561	123504
MI	rs6428637	1	88641063	G	A	0.429897	0.0109251	0.0105379	0.299854	42561	123504
MI	rs6465351	7	91773213	C	T	0.493404	0.000428969	0.0102035	0.966466	42561	123504
MI	rs6595714	5	125843369	T	C	0.449011	0.0115333	0.0102428	0.26017	42561	123504
MI	rs6602909	13	114551993	C	T	0.356328	0.0145375	0.0130838	0.266521	42561	123504
MI	rs6665323	1	47953054	C	T	0.518871	-0.00100867	0.0105035	0.923496	42561	123504
MI	rs6667862	1	15814186	T	C	0.524379	-0.0145187	0.0103487	0.160629	42561	123504
MI	rs66782572	3	52567617	G	A	0.473276	-0.0199328	0.0108487	0.066158	42561	123504
MI	rs6679233	1	151750433	C	T	0.321852	0.0301988	0.0109822	0.00596302	42561	123504
MI	rs6679817	1	89363264	T	C	0.311857	0.00685492	0.0111679	0.539344	42561	123504
MI	rs668459	6	139835689	T	C	0.540511	-0.00565555	0.0105908	0.593336	42561	123504
MI	rs6690625	1	66077590	G	T	0.242095	0.0145271	0.0122103	0.234149	42561	123504
MI	rs6724315	2	46363699	C	T	0.126934	-0.0157811	0.0164218	0.33656	42561	123504
MI	rs6911827	6	22130601	T	C	0.484775	0.00612575	0.0105218	0.560435	42561	123504
MI	rs6927173	6	7222093	T	G	0.452075	0.00207873	0.0107046	0.846027	42561	123504
MI	rs6967414	7	6749758	A	G	0.149546	0.0088736	0.0148705	0.550692	42561	123504
MI	rs6998007	8	40045119	T	C	0.499693	-0.00681663	0.0103793	0.511341	42561	123504
MI	rs7040995	9	92226172	G	C	0.449498	0.0274527	0.0103553	0.00802379	42561	123504
MI	rs714195	4	146445680	C	T	0.521338	0.0145185	0.0104741	0.165707	42561	123504
MI	rs71450364	2	12930330	T	G	0.264152	0.0103741	0.0120102	0.387711	42561	123504
MI	rs7168958	15	57719138	C	G	0.23938	0.025291	0.0120768	0.0362444	42561	123504
MI	rs7174574	15	68581390	C	T	0.286295	0.00179966	0.0122803	0.883488	42561	123504
MI	rs7194649	16	215106	A	C	0.0895253	-0.0356011	0.0226968	0.116753	42561	123504
MI	rs7224610	17	53364788	A	C	0.587294	0.00301246	0.0108748	0.781769	42561	123504
MI	rs7244849	18	11997350	G	A	0.29124	-0.0046295	0.0111606	0.678283	42561	123504
MI	rs7255933	19	45766729	A	G	0.237885	0.0312358	0.0120574	0.00958126	42561	123504
MI	rs7259119	19	32593682	C	T	0.634615	0.000842825	0.011067	0.939294	42561	123504
MI	rs72638978	8	41540828	C	T	0.00920131	0.0898382	0.0733468	0.220634	42561	123504
MI	rs72654647	1	25022314	A	G	0.253987	0.0149517	0.011901	0.208997	42561	123504
MI	rs72717436	5	448291	A	C	0.338367	-0.00891803	0.0113446	0.431806	42561	123504
MI	rs73047068	19	41297106	C	G	0.152256	-0.00718251	0.015493	0.642937	42561	123504
MI	rs7309382	12	115366182	C	T	0.391582	0.0187317	0.0107357	0.0810189	42561	123504
MI	rs731749	16	86356582	A	G	0.0656494	0.042496	0.0240196	0.0768569	42561	123504
MI	rs734663	2	39743876	C	T	0.45142	0.0120921	0.0103673	0.243468	42561	123504
MI	rs738409	22	44324727	G	C	0.229343	-0.0198716	0.012204	0.103464	42561	123504
MI	rs73920681	2	25578588	G	C	0.0769188	0.0132108	0.0195375	0.49893	42561	123504
MI	rs743417	21	35347960	T	C	0.567832	0.00501159	0.0104747	0.632333	42561	123504
MI	rs74414571	7	25420102	C	G	0.0647254	0.00143429	0.021994	0.948005	42561	123504
MI	rs7482510	11	2190591	G	C	0.216006	-0.0228475	0.0147228	0.120698	42561	123504
MI	rs74960997	6	163941243	G	T	0.021211	0.0303075	0.0364526	0.405734	42561	123504
MI	rs7497961	15	66020908	G	A	0.283985	-0.0100534	0.0115632	0.384613	42561	123504
MI	rs75224897	12	48496565	C	G	0.0704596	0.0154661	0.0219098	0.480251	42561	123504
MI	rs752590	2	113972945	G	A	0.199922	0.0181894	0.0128967	0.158426	42561	123504
MI	rs7532370	1	217034049	T	C	0.183953	0.0290304	0.0129793	0.0253082	42561	123504
MI	rs75792643	22	46372968	T	C	0.332784	0.00536334	0.0164603	0.744549	42561	123504
MI	rs760077	1	155178782	T	A	0.582192	-0.0203118	0.0109467	0.0635199	42561	123504
MI	rs76772442	14	65506975	G	A	0.131171	0.0188365	0.0159258	0.236902	42561	123504
MI	rs768090	2	208003579	T	A	0.61072	-0.0164947	0.0108502	0.128452	42561	123504
MI	rs7703616	5	1115115	T	C	0.540184	0.0159548	0.0116091	0.169337	42561	123504
MI	rs77303550	16	72079657	T	C	0.181281	-0.0138581	0.0139327	0.319909	42561	123504
MI	rs77542162	17	67081278	G	A	0.017738	0.00206302	0.0489592	0.966389	42561	123504
MI	rs78415359	18	46207268	A	G	0.0137281	-0.0625191	0.0691295	0.365796	42561	123504
MI	rs7849537	9	114897899	C	T	0.189377	-0.0351214	0.0141506	0.0130658	42561	123504
MI	rs78744187	19	33754548	T	C	0.0713237	0.0469629	0.024	0.0503723	42561	123504
MI	rs78839561	20	4142839	A	G	0.333092	0.0166926	0.0122318	0.17235	42561	123504
MI	rs79034755	17	80189895	T	C	0.205226	0.00188611	0.015045	0.900235	42561	123504
MI	rs7910217	10	96999873	A	G	0.278793	-0.00330891	0.0115194	0.773922	42561	123504
MI	rs7916396	10	3245548	C	T	0.456781	-0.00973542	0.0106514	0.360712	42561	123504
MI	rs7956653	12	64901246	G	A	0.495021	-0.0208254	0.0105283	0.047924	42561	123504
MI	rs797343	14	34646269	T	C	0.681954	-0.00364982	0.012526	0.770761	42561	123504
MI	rs8000803	13	71714717	T	G	0.547883	0.00460559	0.0104634	0.659819	42561	123504
MI	rs8020977	14	76624547	G	T	0.506764	-0.00787645	0.0102311	0.441387	42561	123504
MI	rs8027685	15	76277092	C	T	0.534739	0.00542615	0.0104151	0.602376	42561	123504
MI	rs8030097	15	66943404	G	C	0.748691	0.00151141	0.0141713	0.915065	42561	123504
MI	rs8073217	17	28164263	C	G	0.504587	-0.0223593	0.0104237	0.0319492	42561	123504
MI	rs8080123	17	59242914	G	T	0.73941	-0.031924	0.0134669	0.0177613	42561	123504
MI	rs8090126	18	42811727	C	T	0.172741	0.00277155	0.013431	0.836514	42561	123504
MI	rs8133974	21	36450841	T	C	0.125846	0.0294839	0.0165243	0.0743794	42561	123504
MI	rs8138197	22	43114551	A	G	0.476135	0.0102671	0.0108873	0.345666	42561	123504
MI	rs8176749	9	136131188	T	C	0.116018	0.017815	0.0152045	0.241319	42561	123504
MI	rs833061	6	43737486	T	C	0.513467	-0.00580371	0.0111182	0.601673	42561	123504
MI	rs833805	6	44030011	G	A	0.844101	0.0252526	0.0200356	0.207532	42561	123504
MI	rs855791	22	37462936	G	A	0.551834	-0.0108107	0.0105791	0.306835	42561	123504
MI	rs863678	2	176974104	T	G	0.601074	0.00793071	0.0117477	0.499621	42561	123504
MI	rs865483	17	35851177	C	A	0.640989	-0.0155615	0.011022	0.157991	42561	123504
MI	rs871841	17	8216468	C	T	0.500102	0.0134908	0.0104479	0.196621	42561	123504
MI	rs881144	22	37471290	A	G	0.0989236	0.0110685	0.018808	0.5562	42561	123504
MI	rs919798	19	4498154	A	G	0.498449	0.0226369	0.0111199	0.0417786	42561	123504
MI	rs9270475	6	32559007	T	A	0.240087	-0.0181006	0.0157752	0.251213	42561	123504
MI	rs9296668	6	51838263	G	A	0.441356	0.00938231	0.0102825	0.361529	42561	123504
MI	rs9302635	16	72144174	C	T	0.178944	-0.0166367	0.014983	0.266839	42561	123504
MI	rs9303620	17	27152869	C	T	0.289658	-0.0339418	0.0112543	0.00256219	42561	123504
MI	rs9327454	5	127249136	G	A	0.194504	0.0139403	0.0126764	0.271464	42561	123504
MI	rs9366927	6	37027232	T	C	0.535834	-0.00658915	0.0106686	0.536824	42561	123504
MI	rs937851	11	6667353	G	A	0.621288	0.0021124	0.0113363	0.852178	42561	123504
MI	rs9380559	6	36207598	G	A	0.397876	-0.0148519	0.0107135	0.16566	42561	123504
MI	rs9382170	6	13508443	T	A	0.64817	0.00702829	0.011195	0.53013	42561	123504
MI	rs9398804	6	126703390	A	T	0.482533	-0.0350177	0.0106336	0.000990802	42561	123504
MI	rs9403391	6	142814991	T	C	0.0438903	-0.00568152	0.0260651	0.827449	42561	123504
MI	rs9429088	1	46497500	A	T	0.44026	-0.0232791	0.0101741	0.0221326	42561	123504
MI	rs9482771	6	127446610	C	G	0.469247	0.00585728	0.0101351	0.563318	42561	123504
MI	rs9614123	22	30371350	G	A	0.259231	0.0106958	0.011315	0.344521	42561	123504
MI	rs963837	11	30749090	C	T	0.416824	0.0114599	0.0108749	0.291977	42561	123504
MI	rs9649959	8	128972721	G	A	0.309277	0.0123016	0.0111039	0.267918	42561	123504
MI	rs9690544	7	129048940	C	A	0.236849	0.0123292	0.012472	0.322883	42561	123504
MI	rs9697691	22	46309893	G	C	0.327384	0.00293684	0.0171126	0.863738	42561	123504
MI	rs972762	5	34507508	G	T	0.450509	0.0112235	0.0101904	0.27073	42561	123504
MI	rs9791312	6	143142313	C	A	0.310167	0.00919619	0.0110654	0.405935	42561	123504
MI	rs9816588	3	37987856	A	C	0.0981982	0.0279916	0.0169349	0.0983527	42561	123504
MI	rs9823829	3	194506427	A	G	0.509861	-0.0141677	0.0115151	0.218562	42561	123504
MI	rs9849756	3	187641417	C	T	0.434494	0.0117584	0.0122758	0.338133	42561	123504
MI	rs988397	3	169098791	T	C	0.418035	0.00956212	0.0105233	0.363527	42561	123504
MI	rs9895661	17	59456589	T	C	0.726738	0.0136505	0.0127561	0.284564	42561	123504
MI	rs9969563	8	12897602	T	C	0.565478	0.0125776	0.0117729	0.285364	42561	123504
MI	rs998584	6	43757896	A	C	0.489206	0.0477721	0.0110358	1.49901e-05	42561	123504
MI	rs999010	1	231495316	G	A	0.597692	0.00901436	0.0105322	0.392061	42561	123504
Stroke	rs10142359	14	73884540	A	G	0.5112	-0.0215	0.0092	0.01983	40585	406111
Stroke	rs1016144	17	14822052	A	G	0.7433	-0.0034	0.0107	0.7487	40585	406111
Stroke	rs10168349	2	46360907	C	G	0.3411	-0.0064	0.0096	0.505	40585	406111
Stroke	rs10171620	2	43429058	T	G	0.4695	0.0064	0.0097	0.5053	40585	406111
Stroke	rs10265221	7	151414329	T	C	0.7151	-0.0115	0.0103	0.2653	40585	406111
Stroke	rs10410950	19	13128861	A	G	0.0481	0.0101	0.022	0.6458	40585	406111
Stroke	rs10483981	14	86119802	T	C	0.2765	-0.0142	0.0101	0.1584	40585	406111
Stroke	rs10494964	1	213966887	T	C	0.7204	0.0148	0.0103	0.1487	40585	406111
Stroke	rs1058	19	44268325	C	G	0.773	-0.0062	0.0113	0.5801	40585	406111
Stroke	rs1062601	20	56137834	A	G	0.5061	0.009	0.0092	0.3302	40585	406111
Stroke	rs1075871	3	194681297	A	G	0.4967	0.0019	0.0094	0.8385	40585	406111
Stroke	rs1076230	19	1244900	A	G	0.5258	0.0138	0.0107	0.196	40585	406111
Stroke	rs10770829	12	21710749	T	C	0.3188	0.0281	0.0121	0.0201	40585	406111
Stroke	rs10819461	9	131841887	T	C	0.7221	-0.0018	0.0108	0.8701	40585	406111
Stroke	rs10849962	12	112037526	A	G	0.2295	-0.0442	0.0112	8.213e-05	40585	406111
Stroke	rs10857147	4	81181072	A	T	0.7292	-0.0187	0.0115	0.1036	40585	406111
Stroke	rs10859044	12	91144040	T	G	0.7127	-0.022	0.0103	0.03225	40585	406111
Stroke	rs10864013	1	213039546	T	C	0.7351	0.0058	0.0109	0.5966	40585	406111
Stroke	rs1086605	1	147287992	A	T	0.8549	0.0266	0.0144	0.06425	40585	406111
Stroke	rs10898979	11	74039147	T	C	0.4904	0.0141	0.0094	0.1349	40585	406111
Stroke	rs10900027	10	44858681	A	C	0.2755	0.0101	0.0111	0.3665	40585	406111
Stroke	rs10900568	1	204220232	T	C	0.4541	0.009	0.0094	0.3384	40585	406111
Stroke	rs10904089	10	3791224	T	G	0.4911	-0.0111	0.0092	0.2277	40585	406111
Stroke	rs10909942	1	3318769	C	G	0.3571	-0.0072	0.0096	0.4526	40585	406111
Stroke	rs10930763	2	177779131	A	T	0.4571	-0.0031	0.0091	0.7335	40585	406111
Stroke	rs10956934	8	95992473	A	C	0.4687	-0.0023	0.0092	0.8043	40585	406111
Stroke	rs10981834	9	116349209	C	G	0.157	-0.0056	0.0126	0.6535	40585	406111
Stroke	rs11022762	11	13335926	T	C	0.3883	-0.0076	0.0092	0.4062	40585	406111
Stroke	rs11030099	11	27677583	A	C	0.205	-0.0195	0.0115	0.09001	40585	406111
Stroke	rs11072332	15	72108307	T	G	0.2087	-0.0178	0.0114	0.118	40585	406111
Stroke	rs11098259	4	115519825	A	G	0.846	-0.0191	0.0141	0.1753	40585	406111
Stroke	rs1110542	16	79199414	A	T	0.5733	0.0103	0.0095	0.2777	40585	406111
Stroke	rs11119633	1	211104853	T	C	0.3027	-0.0043	0.01	0.6662	40585	406111
Stroke	rs11122174	1	231114595	T	C	0.412	0.0122	0.0093	0.1876	40585	406111
Stroke	rs11122450	1	230301811	T	G	0.3851	0.0136	0.0093	0.1457	40585	406111
Stroke	rs111959637	19	33231028	C	G	0.8887	0.0091	0.0221	0.6805	40585	406111
Stroke	rs11242782	6	2522808	A	G	0.2371	0.0003	0.0109	0.9759	40585	406111
Stroke	rs11258533	10	13737768	T	C	0.4611	-0.0169	0.0094	0.07085	40585	406111
Stroke	rs112597538	10	60272708	T	C	0.5365	-0.0059	0.0099	0.5498	40585	406111
Stroke	rs112982980	6	125622737	T	G	0.8192	-0.0099	0.0121	0.4153	40585	406111
Stroke	rs113292219	1	29486128	T	C	0.0551	0.0022	0.0225	0.9213	40585	406111
Stroke	rs113405739	1	154976518	A	G	0.966	-0.0173	0.0267	0.5164	40585	406111
Stroke	rs113670117	14	36099366	T	C	0.0847	0.0145	0.0176	0.4116	40585	406111
Stroke	rs114948639	2	46293826	T	C	0.0197	-0.0216	0.0389	0.5795	40585	406111
Stroke	rs11543269	18	55313997	T	C	0.126	0.003	0.0139	0.8313	40585	406111
Stroke	rs1155347	6	39146230	T	C	0.7778	0.0354	0.0115	0.002057	40585	406111
Stroke	rs11556924	7	129663496	T	C	0.363	-0.0045	0.0102	0.6568	40585	406111
Stroke	rs115902543	6	25712496	A	C	0.0197	0.0973	0.0392	0.01309	40585	406111
Stroke	rs115986297	6	2050791	A	G	0.447	-0.0027	0.0093	0.7722	40585	406111
Stroke	rs11635174	15	78230929	A	G	0.2962	0.0258	0.0114	0.02382	40585	406111
Stroke	rs116948941	21	38071988	A	G	0.8057	0.0143	0.0144	0.32	40585	406111
Stroke	rs11694902	2	121988884	A	G	0.1447	-0.0081	0.0133	0.543	40585	406111
Stroke	rs116971887	16	51170026	T	G	0.0481	0.0204	0.0239	0.3931	40585	406111
Stroke	rs11708187	3	72396329	A	G	0.2333	0.002	0.0109	0.8532	40585	406111
Stroke	rs1171615	10	61469090	T	C	0.7701	-0.003	0.0111	0.7855	40585	406111
Stroke	rs117469893	16	52581047	C	G	0.7885	-0.0132	0.012	0.2735	40585	406111
Stroke	rs1175550	1	3691528	A	G	0.7722	-0.0078	0.0113	0.4876	40585	406111
Stroke	rs11772705	7	100298904	T	C	0.7075	-0.0124	0.0102	0.2223	40585	406111
Stroke	rs117793618	11	10279241	A	G	0.9341	-0.0026	0.0201	0.8965	40585	406111
Stroke	rs11784090	8	23377161	T	C	0.1305	-0.02	0.0136	0.1418	40585	406111
Stroke	rs117900708	15	41190639	T	G	0.941	-0.0136	0.0229	0.5541	40585	406111
Stroke	rs11844732	14	24808961	T	G	0.9467	0.0122	0.0213	0.5657	40585	406111
Stroke	rs12045893	1	158530416	T	C	0.2343	0.0062	0.0107	0.5582	40585	406111
Stroke	rs12056626	8	116557955	C	G	0.4346	0.003	0.0092	0.7442	40585	406111
Stroke	rs12119893	1	10483167	A	G	0.1502	0.0024	0.014	0.8644	40585	406111
Stroke	rs12129889	1	79452106	T	C	0.124	0.0191	0.0141	0.1751	40585	406111
Stroke	rs12136952	1	12661421	C	G	0.3289	0.0011	0.0102	0.9143	40585	406111
Stroke	rs12192672	6	7229619	A	G	0.2974	0.0194	0.01	0.05076	40585	406111
Stroke	rs12352863	9	33116941	C	G	0.1822	0.0015	0.0121	0.903	40585	406111
Stroke	rs123698	19	807442	C	G	0.6067	0.0057	0.0115	0.6202	40585	406111
Stroke	rs1239682	13	51165494	T	C	0.5337	0.0063	0.0091	0.4876	40585	406111
Stroke	rs12412959	10	82141337	A	G	0.1347	0.0004	0.0136	0.9741	40585	406111
Stroke	rs12423752	12	110294902	T	C	0.7826	-0.0046	0.0106	0.6642	40585	406111
Stroke	rs12481910	21	38168446	T	C	0.9186	-0.0452	0.0177	0.01049	40585	406111
Stroke	rs1256061	14	64703593	T	G	0.4752	-0.0122	0.0092	0.184	40585	406111
Stroke	rs1257415	14	99698931	A	C	0.4959	-0.0071	0.0095	0.4518	40585	406111
Stroke	rs12593543	15	95696202	T	C	0.0669	-0.0141	0.0183	0.4425	40585	406111
Stroke	rs12607403	18	46343221	T	C	0.8745	0.007	0.0157	0.6558	40585	406111
Stroke	rs12631955	3	66881402	C	G	0.1115	-0.0098	0.0147	0.5056	40585	406111
Stroke	rs12644772	4	55335501	T	C	0.6583	-0.0186	0.0098	0.05782	40585	406111
Stroke	rs12661188	6	130378833	T	C	0.3043	-0.0221	0.01	0.02658	40585	406111
Stroke	rs12718730	7	50436828	A	T	0.3737	0.0161	0.0095	0.08852	40585	406111
Stroke	rs12800440	11	95795807	T	C	0.234	0	0.011	0.9996	40585	406111
Stroke	rs128494	21	37834258	T	C	0.2494	-0.0176	0.0108	0.102	40585	406111
Stroke	rs12863103	13	33723244	T	C	0.2846	-0.0051	0.0101	0.6105	40585	406111
Stroke	rs12881869	14	50923249	T	C	0.0673	0.0047	0.0189	0.8041	40585	406111
Stroke	rs12889267	14	21542766	A	G	0.8362	0.0019	0.0129	0.886	40585	406111
Stroke	rs12894354	14	102987884	T	C	0.356	-0.0081	0.0099	0.4153	40585	406111
Stroke	rs12897414	14	34724550	T	C	0.623	-0.0083	0.0095	0.3863	40585	406111
Stroke	rs12902050	15	51085374	T	C	0.8522	0.0051	0.0129	0.6927	40585	406111
Stroke	rs12925612	16	88777073	C	G	0.0137	0.0144	0.0712	0.84	40585	406111
Stroke	rs12952262	17	46683800	T	C	0.1618	0.0145	0.0123	0.2399	40585	406111
Stroke	rs12985346	19	2164351	A	T	0.3929	0.005	0.009	0.5796	40585	406111
Stroke	rs12987661	2	69813458	T	C	0.8655	0.0066	0.0138	0.6319	40585	406111
Stroke	rs13007705	2	239069196	T	C	0.4435	-0.003	0.0094	0.7507	40585	406111
Stroke	rs13028787	2	28941262	T	C	0.5943	0.0071	0.0108	0.514	40585	406111
Stroke	rs13103534	4	148976981	A	G	0.4034	0.0119	0.0095	0.2087	40585	406111
Stroke	rs13107325	4	103188709	T	C	0.0729	-0.001	0.0196	0.9589	40585	406111
Stroke	rs13127730	4	48590606	T	C	0.488	0.0221	0.0092	0.01602	40585	406111
Stroke	rs13133952	4	187977377	T	C	0.2355	-0.0088	0.0141	0.5326	40585	406111
Stroke	rs13169	19	808586	C	G	0.8513	-0.0082	0.0143	0.5658	40585	406111
Stroke	rs13299342	9	136141504	A	G	0.148	-0.0078	0.0142	0.584	40585	406111
Stroke	rs1331308	6	135405122	A	C	0.5025	0.0018	0.0087	0.8373	40585	406111
Stroke	rs13389219	2	165528876	T	C	0.4122	-0.014	0.0094	0.1393	40585	406111
Stroke	rs1340817	13	29230581	A	G	0.6554	-0.0125	0.0098	0.2015	40585	406111
Stroke	rs13415550	2	144352423	T	C	0.2229	0.0058	0.011	0.6002	40585	406111
Stroke	rs1354674	5	40623128	T	C	0.8759	-0.0222	0.0139	0.1097	40585	406111
Stroke	rs1373866	3	143845892	T	C	0.6774	-0.016	0.0099	0.1036	40585	406111
Stroke	rs139273519	12	11803303	C	G	0.0423	-0.0384	0.025	0.1248	40585	406111
Stroke	rs139384	22	39527935	T	C	0.5971	0.0061	0.0095	0.5221	40585	406111
Stroke	rs1399562	8	76493714	A	T	0.8068	0.0078	0.0117	0.502	40585	406111
Stroke	rs140294987	2	112247747	A	T	0.1285	-0.0198	0.0188	0.2943	40585	406111
Stroke	rs1427445	2	219555573	A	C	0.4473	0.0121	0.0092	0.1893	40585	406111
Stroke	rs1434282	1	199010721	T	C	0.7207	-0.0108	0.0103	0.2962	40585	406111
Stroke	rs1472226	1	212402580	A	G	0.4009	-0.0046	0.0095	0.6263	40585	406111
Stroke	rs1495099	17	37784464	C	G	0.291	-0.0013	0.0103	0.8965	40585	406111
Stroke	rs150844304	15	43726625	A	C	0.9684	-0.0607	0.0285	0.03323	40585	406111
Stroke	rs1535099	14	104194278	T	C	0.5912	-0.0118	0.0096	0.2179	40585	406111
Stroke	rs1539508	6	43868986	A	G	0.56	0.0055	0.0106	0.5996	40585	406111
Stroke	rs1544861	11	10679441	T	C	0.3478	-0.0252	0.0093	0.006455	40585	406111
Stroke	rs1547651	6	43730644	A	T	0.843	-0.0113	0.014	0.4182	40585	406111
Stroke	rs1558801	12	109036359	A	C	0.6157	-0.0309	0.0098	0.001582	40585	406111
Stroke	rs1635474	5	142622669	A	G	0.6887	0.0136	0.0099	0.1691	40585	406111
Stroke	rs165944	5	88110363	T	C	0.7617	-0.0002	0.0109	0.9851	40585	406111
Stroke	rs16874060	4	23737865	A	G	0.9524	-0.007	0.0221	0.7515	40585	406111
Stroke	rs17006441	3	69841880	A	C	0.4151	-0.0133	0.0093	0.1529	40585	406111
Stroke	rs17278406	9	13976285	A	G	0.3012	0.0324	0.0101	0.001379	40585	406111
Stroke	rs17287978	6	43941137	T	C	0.9573	0.0178	0.035	0.6116	40585	406111
Stroke	rs17413015	1	161644811	T	C	0.181	-0.0176	0.0126	0.1607	40585	406111
Stroke	rs174560	11	61581764	T	C	0.691	0.0235	0.0102	0.0213	40585	406111
Stroke	rs17476364	10	71094504	T	C	0.9017	-0.0072	0.0157	0.6461	40585	406111
Stroke	rs17654742	1	217472265	A	G	0.1441	-0.0009	0.0131	0.945	40585	406111
Stroke	rs17685306	9	20551460	C	G	0.7864	-0.0153	0.0113	0.1741	40585	406111
Stroke	rs17773190	2	47030363	A	G	0.5604	0.0035	0.01	0.7227	40585	406111
Stroke	rs17799476	2	46352326	C	G	0.8083	0.0112	0.0116	0.3343	40585	406111
Stroke	rs17816693	15	33324280	T	C	0.1747	0.0118	0.0121	0.3308	40585	406111
Stroke	rs1800562	6	26093141	A	G	0.0627	0.0266	0.0194	0.1697	40585	406111
Stroke	rs1800961	20	43042364	T	C	0.0368	0.0091	0.0263	0.7281	40585	406111
Stroke	rs181000569	15	67166007	A	C	0.0333	0.037	0.0351	0.2922	40585	406111
Stroke	rs181361	22	21929566	A	T	0.8112	-0.0326	0.0137	0.01696	40585	406111
Stroke	rs182552845	7	100306920	A	G	0.0187	0.0714	0.0585	0.2222	40585	406111
Stroke	rs1831977	10	5254821	C	G	0.8503	-0.0222	0.0142	0.1169	40585	406111
Stroke	rs184088518	19	41305138	T	G	0.0369	0.0645	0.0401	0.1083	40585	406111
Stroke	rs1841677	13	51386889	T	C	0.5687	-0.0002	0.0094	0.9803	40585	406111
Stroke	rs1860302	17	19914399	A	T	0.5226	-0.0009	0.0092	0.921	40585	406111
Stroke	rs186222325	4	79344554	T	C	0.0327	0.0142	0.0334	0.6707	40585	406111
Stroke	rs1863127	12	46199589	T	C	0.4831	-0.0186	0.0093	0.04659	40585	406111
Stroke	rs1868274	2	46309262	C	G	0.6444	0.0228	0.0099	0.02114	40585	406111
Stroke	rs1893989	11	111202478	A	G	0.4891	-0.0092	0.0094	0.3272	40585	406111
Stroke	rs1900920	15	42768198	T	C	0.7541	-0.0148	0.0109	0.1742	40585	406111
Stroke	rs190379045	3	41882697	A	G	0.0408	-0.0369	0.0437	0.3983	40585	406111
Stroke	rs1923032	20	62483993	A	G	0.3297	0.0259	0.0113	0.02198	40585	406111
Stroke	rs1924930	13	78447373	A	T	0.7293	0.0153	0.012	0.2046	40585	406111
Stroke	rs1949481	11	16259405	T	C	0.5521	-0.0122	0.0091	0.1823	40585	406111
Stroke	rs198851	6	26104632	T	G	0.1472	0.0313	0.0129	0.01549	40585	406111
Stroke	rs2005682	19	35947661	A	T	0.7022	0.0124	0.0105	0.24	40585	406111
Stroke	rs2029466	3	56780003	T	C	0.2886	0.0024	0.01	0.8077	40585	406111
Stroke	rs2069443	7	150755173	T	G	0.718	0.0149	0.0102	0.1433	40585	406111
Stroke	rs2070895	15	58723939	A	G	0.2149	-0.0089	0.0113	0.4316	40585	406111
Stroke	rs2122113	2	46225778	T	C	0.5634	-0.0223	0.0092	0.01553	40585	406111
Stroke	rs218264	4	55408875	A	T	0.7473	0.0314	0.0111	0.004511	40585	406111
Stroke	rs2184540	9	93801208	A	G	0.2284	0.0031	0.0112	0.7795	40585	406111
Stroke	rs218476	20	57237670	A	G	0.3793	0.0116	0.0097	0.2345	40585	406111
Stroke	rs2209098	1	172167226	T	C	0.679	0.0061	0.0098	0.5286	40585	406111
Stroke	rs2226683	21	39868927	T	C	0.1378	0.0192	0.0134	0.1515	40585	406111
Stroke	rs2228445	1	203667409	T	C	0.1131	0.0086	0.0145	0.5529	40585	406111
Stroke	rs2229742	21	16339172	C	G	0.1063	0.0119	0.0154	0.4416	40585	406111
Stroke	rs2250598	16	89698070	T	C	0.4834	0.0028	0.0098	0.7733	40585	406111
Stroke	rs2255293	2	12104445	T	C	0.208	0.0098	0.0115	0.3949	40585	406111
Stroke	rs2278243	19	41132022	C	G	0.8154	-0.003	0.0122	0.8045	40585	406111
Stroke	rs2281841	10	45406608	T	C	0.4258	-0.0022	0.0091	0.8125	40585	406111
Stroke	rs228917	22	37506410	T	C	0.5778	-0.0041	0.0095	0.6658	40585	406111
Stroke	rs229932	6	134241797	T	C	0.7532	-0.0048	0.0111	0.6638	40585	406111
Stroke	rs2306050	16	88800295	T	C	0.2266	0.0053	0.0117	0.6476	40585	406111
Stroke	rs2309753	2	100775920	A	C	0.36	-0.01	0.0104	0.3372	40585	406111
Stroke	rs2337106	18	46460903	C	G	0.485	-0.0095	0.0092	0.3023	40585	406111
Stroke	rs2379120	20	61030580	A	T	0.2836	0.0037	0.0111	0.7418	40585	406111
Stroke	rs2396083	6	43804808	C	G	0.6929	0.0129	0.0103	0.2121	40585	406111
Stroke	rs2399972	10	13557945	C	G	0.3669	0.0144	0.0096	0.1314	40585	406111
Stroke	rs2424	2	42285575	A	T	0.2192	-0.0093	0.012	0.438	40585	406111
Stroke	rs2466076	8	32432796	T	G	0.5356	-0.0184	0.0092	0.04465	40585	406111
Stroke	rs2519093	9	136141870	T	C	0.2011	0.0509	0.0126	5.106e-05	40585	406111
Stroke	rs2576159	10	90296467	A	T	0.6749	-0.0021	0.0097	0.8255	40585	406111
Stroke	rs2612585	18	43085920	A	G	0.1106	0.025	0.0148	0.0916	40585	406111
Stroke	rs261291	15	58680178	T	C	0.6442	0.0102	0.0096	0.2877	40585	406111
Stroke	rs2647187	1	17409382	T	C	0.4202	-0.0014	0.0095	0.8846	40585	406111
Stroke	rs2692533	2	54007171	A	C	0.6793	-0.0135	0.0096	0.1596	40585	406111
Stroke	rs2718146	7	134659326	A	G	0.3549	-0.0005	0.0094	0.9584	40585	406111
Stroke	rs2720659	8	129060804	A	G	0.353	-0.0034	0.0095	0.7226	40585	406111
Stroke	rs2737263	8	116667539	T	G	0.271	0.0088	0.0102	0.3881	40585	406111
Stroke	rs2816916	1	200034969	A	G	0.7364	0.0142	0.0105	0.1763	40585	406111
Stroke	rs2823139	21	16576783	A	G	0.3364	0.0175	0.0096	0.06853	40585	406111
Stroke	rs2823270	21	16794755	A	G	0.707	-0.0132	0.01	0.189	40585	406111
Stroke	rs2834317	21	35356706	A	G	0.1538	0.0056	0.0127	0.6605	40585	406111
Stroke	rs2834318	21	35356814	T	G	0.6517	-0.0059	0.0098	0.5477	40585	406111
Stroke	rs2835435	21	38055216	T	C	0.2257	0.0215	0.0114	0.05975	40585	406111
Stroke	rs2836883	21	40466744	A	G	0.2774	0.0041	0.0108	0.7081	40585	406111
Stroke	rs28418580	4	89742244	T	C	0.4652	0.0089	0.0093	0.3398	40585	406111
Stroke	rs28432336	4	87984331	A	G	0.6258	0.0096	0.0094	0.3054	40585	406111
Stroke	rs2854528	17	42338248	A	G	0.8961	-0.0266	0.016	0.09583	40585	406111
Stroke	rs2859337	6	12288422	A	G	0.257	-0.0182	0.0117	0.1196	40585	406111
Stroke	rs28606370	10	104670832	A	C	0.3355	0.0077	0.0097	0.4267	40585	406111
Stroke	rs2870238	4	77373079	T	C	0.4896	-0.0189	0.0094	0.04379	40585	406111
Stroke	rs28718978	15	76123209	T	G	0.817	0.0024	0.0119	0.8437	40585	406111
Stroke	rs2871974	15	99284074	T	C	0.6313	-0.0139	0.0095	0.1432	40585	406111
Stroke	rs28930677	2	120848049	T	C	0.0406	0.0583	0.0281	0.03821	40585	406111
Stroke	rs2894802	6	52656169	T	G	0.4229	-0.0026	0.0095	0.7867	40585	406111
Stroke	rs2905582	5	137000719	T	C	0.8226	-0.0159	0.012	0.1874	40585	406111
Stroke	rs2928166	5	76479833	T	C	0.8621	0.0003	0.014	0.9827	40585	406111
Stroke	rs2934849	6	166162335	T	C	0.3615	-0.0187	0.0096	0.05096	40585	406111
Stroke	rs2970876	4	23888619	A	G	0.5095	0.0013	0.0099	0.892	40585	406111
Stroke	rs2983533	6	166074760	C	G	0.2663	0.0134	0.0107	0.2087	40585	406111
Stroke	rs3012053	10	77293109	A	G	0.2843	0.0117	0.0098	0.2364	40585	406111
Stroke	rs3184504	12	111884608	T	C	0.4713	0.0638	0.0093	5.892e-12	40585	406111
Stroke	rs3213545	12	121471337	A	G	0.2924	0.0046	0.0101	0.6518	40585	406111
Stroke	rs34130368	10	48411796	T	G	0.1149	-0.0412	0.017	0.01518	40585	406111
Stroke	rs34295474	11	1689409	A	G	0.1582	0.0152	0.0143	0.2895	40585	406111
Stroke	rs34651	5	72144005	T	C	0.9233	-0.0014	0.0182	0.94	40585	406111
Stroke	rs34881325	9	2622134	T	C	0.4094	-0.0118	0.011	0.2827	40585	406111
Stroke	rs34914463	17	7366619	T	C	0.8712	-0.0285	0.0162	0.07812	40585	406111
Stroke	rs34920465	1	22700351	A	G	0.8234	0.0133	0.012	0.2692	40585	406111
Stroke	rs34933611	18	12546603	C	G	0.1	0.0098	0.0163	0.5462	40585	406111
Stroke	rs34952318	20	11177055	A	G	0.0492	-0.0188	0.0298	0.5281	40585	406111
Stroke	rs35124400	12	2522077	T	C	0.3635	0.0198	0.0096	0.04008	40585	406111
Stroke	rs35240997	3	12379351	A	G	0.7817	0.0115	0.011	0.2967	40585	406111
Stroke	rs357282	5	38869035	T	G	0.1383	0.0092	0.0133	0.4886	40585	406111
Stroke	rs35736498	2	242644728	T	C	0.4636	-0.0229	0.0129	0.07597	40585	406111
Stroke	rs35994626	2	208632817	A	G	0.0635	0.0357	0.0246	0.1465	40585	406111
Stroke	rs36012880	14	24881986	T	C	0.5259	0.0005	0.0092	0.9586	40585	406111
Stroke	rs3740689	11	47380593	A	G	0.5857	-0.0249	0.0099	0.01168	40585	406111
Stroke	rs3754140	1	214176380	T	C	0.7455	-0.0117	0.0105	0.2641	40585	406111
Stroke	rs3760994	19	1435771	A	G	0.4787	-0.0121	0.0107	0.2578	40585	406111
Stroke	rs3765000	2	44014301	A	G	0.923	0.0189	0.018	0.2943	40585	406111
Stroke	rs3780474	9	32425676	T	G	0.6398	-0.0053	0.0095	0.5732	40585	406111
Stroke	rs3791020	1	173813197	A	G	0.2324	-0.0083	0.0101	0.4132	40585	406111
Stroke	rs3803906	19	45715976	A	G	0.6372	0.0332	0.0138	0.01615	40585	406111
Stroke	rs3809627	16	30103160	A	C	0.4185	0.0189	0.0094	0.04545	40585	406111
Stroke	rs3809770	17	47047596	A	G	0.6017	-0.004	0.0093	0.6688	40585	406111
Stroke	rs3811444	1	248039451	T	C	0.3398	-0.0016	0.01	0.8762	40585	406111
Stroke	rs3814570	10	114708510	T	C	0.2821	-0.0013	0.0108	0.9063	40585	406111
Stroke	rs3847858	12	52318378	A	T	0.8876	-0.0095	0.0145	0.5126	40585	406111
Stroke	rs3859158	16	4676660	A	G	0.8186	0.0051	0.012	0.6709	40585	406111
Stroke	rs4008347	9	6370088	A	G	0.0498	0.0328	0.0211	0.1208	40585	406111
Stroke	rs4075958	5	176784512	A	G	0.2842	0.0047	0.0101	0.6439	40585	406111
Stroke	rs41278174	16	16259596	A	G	0.0216	0.0025	0.0369	0.9453	40585	406111
Stroke	rs4233937	2	66752251	A	G	0.3891	-0.0013	0.0093	0.888	40585	406111
Stroke	rs4240624	8	9184231	A	G	0.9134	-0.0188	0.0165	0.2525	40585	406111
Stroke	rs4280597	3	25053482	A	G	0.6465	0.0078	0.0096	0.4144	40585	406111
Stroke	rs4456287	11	118298252	T	C	0.7845	-0.0116	0.0117	0.3207	40585	406111
Stroke	rs4470295	2	160957824	C	G	0.7692	0.0168	0.0108	0.1191	40585	406111
Stroke	rs4554203	5	147886011	A	G	0.4051	0.0335	0.0094	0.0003585	40585	406111
Stroke	rs464499	5	34660677	A	G	0.5451	-0.007	0.0093	0.4563	40585	406111
Stroke	rs464605	5	55807370	T	C	0.7439	0.0018	0.0113	0.8727	40585	406111
Stroke	rs4660253	1	43761651	T	C	0.618	0.0063	0.0096	0.5158	40585	406111
Stroke	rs4683294	3	46979013	C	G	0.6755	-0.006	0.0104	0.5675	40585	406111
Stroke	rs4683603	3	141092050	T	G	0.4047	0.0118	0.0093	0.2083	40585	406111
Stroke	rs4686671	3	193799549	T	C	0.2637	-0.0013	0.0105	0.9042	40585	406111
Stroke	rs4760682	12	48512285	A	C	0.8095	0.0064	0.0119	0.5927	40585	406111
Stroke	rs4776806	15	66921963	C	G	0.3664	0.0112	0.0102	0.2734	40585	406111
Stroke	rs4803936	19	46878629	A	G	0.2936	-0.014	0.0101	0.1643	40585	406111
Stroke	rs4823309	22	46004023	T	C	0.4329	0.0049	0.0103	0.636	40585	406111
Stroke	rs483180	1	120267505	C	G	0.685	0.026	0.0101	0.01037	40585	406111
Stroke	rs4837197	9	130622946	T	C	0.1875	-0.0057	0.0119	0.6299	40585	406111
Stroke	rs4886669	15	75448181	T	C	0.6558	-0.0112	0.0098	0.2527	40585	406111
Stroke	rs4886755	15	76298132	A	G	0.4983	-0.0071	0.0098	0.4732	40585	406111
Stroke	rs4897160	6	126223944	A	G	0.4856	0.0092	0.009	0.3059	40585	406111
Stroke	rs4925184	20	61037490	A	G	0.9323	0.0118	0.0213	0.5788	40585	406111
Stroke	rs4933432	10	88925529	A	T	0.8555	0.0162	0.0134	0.2257	40585	406111
Stroke	rs4953256	2	46005646	C	G	0.8092	-0.0255	0.0119	0.03169	40585	406111
Stroke	rs4953348	2	46558432	A	G	0.5384	0.005	0.0092	0.585	40585	406111
Stroke	rs4969145	17	76406170	T	C	0.4099	0.0084	0.0095	0.3747	40585	406111
Stroke	rs4979080	9	114824708	T	C	0.6992	0.0003	0.0103	0.9733	40585	406111
Stroke	rs4986080	17	81049741	A	G	0.6862	-0.0033	0.019	0.8607	40585	406111
Stroke	rs499974	11	75455021	A	C	0.1756	0.0319	0.0123	0.009402	40585	406111
Stroke	rs515135	2	21286057	T	C	0.1762	-0.0182	0.0123	0.1397	40585	406111
Stroke	rs540730	12	57807114	T	C	0.2558	-0.0027	0.0105	0.7948	40585	406111
Stroke	rs551118	16	88856084	C	G	0.4142	0.0057	0.0096	0.549	40585	406111
Stroke	rs55639123	15	86160268	A	G	0.7783	-0.0138	0.011	0.2107	40585	406111
Stroke	rs55761633	1	20757820	T	C	0.8806	0.0046	0.0147	0.7561	40585	406111
Stroke	rs55777228	16	87869313	T	C	0.6986	0.0063	0.011	0.568	40585	406111
Stroke	rs55781197	16	67940350	A	G	0.8756	-0.011	0.0137	0.4228	40585	406111
Stroke	rs559406	18	12857002	T	G	0.5462	0.017	0.0094	0.07112	40585	406111
Stroke	rs55971447	1	161515326	T	C	0.1286	0.0045	0.016	0.7781	40585	406111
Stroke	rs55995100	7	101231632	A	G	0.3393	-0.0002	0.0098	0.9855	40585	406111
Stroke	rs56011044	1	48022107	T	C	0.116	-0.0367	0.0158	0.02018	40585	406111
Stroke	rs56262900	2	23897725	A	G	0.0918	0.0001	0.0167	0.9934	40585	406111
Stroke	rs565728	2	135283654	T	C	0.3576	0.0047	0.0097	0.6254	40585	406111
Stroke	rs5750644	22	39009135	A	T	0.8242	-0.0322	0.018	0.07412	40585	406111
Stroke	rs575138	1	53328394	C	G	0.384	0.0027	0.0096	0.7791	40585	406111
Stroke	rs5762813	22	29203314	T	C	0.1838	0.0177	0.012	0.1401	40585	406111
Stroke	rs57828851	17	7732351	A	T	0.5872	-0.0088	0.0097	0.3641	40585	406111
Stroke	rs58542926	19	19379549	T	C	0.0768	-0.0068	0.0178	0.7017	40585	406111
Stroke	rs588206	2	45886261	C	G	0.2823	0.0275	0.0106	0.00947	40585	406111
Stroke	rs5995288	22	36762634	T	C	0.3207	-0.0069	0.0102	0.4985	40585	406111
Stroke	rs6016505	20	39678289	T	C	0.5428	0.0049	0.0092	0.595	40585	406111
Stroke	rs60925406	5	52221748	T	C	0.9418	-0.0129	0.0195	0.5083	40585	406111
Stroke	rs6108789	20	10974785	C	G	0.4938	-0.018	0.0091	0.04887	40585	406111
Stroke	rs6126019	20	49101590	T	C	0.4483	-0.0119	0.0093	0.1975	40585	406111
Stroke	rs61591132	7	150952770	A	G	0.1225	-0.0005	0.0144	0.9742	40585	406111
Stroke	rs61744929	11	2325427	T	C	0.9882	0.09	0.0649	0.1656	40585	406111
Stroke	rs61750953	19	41306650	T	C	0.0186	0.0725	0.0476	0.1275	40585	406111
Stroke	rs61835223	1	231562228	A	G	0.981	-0.0668	0.0399	0.09406	40585	406111
Stroke	rs62401198	6	43801654	T	C	0.1581	-0.0157	0.0127	0.2167	40585	406111
Stroke	rs62435145	7	1286567	T	G	0.6803	0.0097	0.0114	0.3961	40585	406111
Stroke	rs6415788	9	4118111	T	G	0.6077	-0.0061	0.0095	0.5203	40585	406111
Stroke	rs6428637	1	88641063	A	G	0.58	-0.0003	0.0094	0.9736	40585	406111
Stroke	rs6465351	7	91773213	T	C	0.5151	-0.0136	0.0092	0.1366	40585	406111
Stroke	rs6595714	5	125843369	T	C	0.4444	-0.0029	0.0093	0.7568	40585	406111
Stroke	rs6602909	13	114551993	T	C	0.6605	-0.0222	0.0109	0.04229	40585	406111
Stroke	rs6665323	1	47953054	T	C	0.3847	-0.0139	0.0093	0.1375	40585	406111
Stroke	rs6667862	1	15814186	T	C	0.5406	0.0028	0.0091	0.7604	40585	406111
Stroke	rs66782572	3	52567617	A	G	0.4723	0.0028	0.0092	0.7653	40585	406111
Stroke	rs6679233	1	151750433	T	C	0.6689	-0.0043	0.0098	0.6575	40585	406111
Stroke	rs6679817	1	89363264	T	C	0.3502	0.0099	0.0097	0.3045	40585	406111
Stroke	rs668459	6	139835689	T	C	0.5839	-0.0055	0.0094	0.5604	40585	406111
Stroke	rs6690625	1	66077590	T	G	0.7949	-0.0167	0.0113	0.1408	40585	406111
Stroke	rs6724315	2	46363699	T	C	0.8754	0.0106	0.0141	0.4503	40585	406111
Stroke	rs6911827	6	22130601	T	C	0.458	0.0081	0.0091	0.374	40585	406111
Stroke	rs6927173	6	7222093	T	G	0.4341	-0.0019	0.0104	0.8548	40585	406111
Stroke	rs6967414	7	6749758	A	G	0.1137	0.0092	0.0149	0.5359	40585	406111
Stroke	rs6998007	8	40045119	T	C	0.5603	0.0189	0.0094	0.04533	40585	406111
Stroke	rs7040995	9	92226172	C	G	0.5283	0.0207	0.0092	0.02428	40585	406111
Stroke	rs714195	4	146445680	T	C	0.4311	-0.0072	0.0095	0.4492	40585	406111
Stroke	rs71450364	2	12930330	T	G	0.3037	0.0001	0.0104	0.9914	40585	406111
Stroke	rs7168958	15	57719138	C	G	0.2486	0.0061	0.0108	0.5731	40585	406111
Stroke	rs7174574	15	68581390	T	C	0.6616	-0.0169	0.0098	0.08287	40585	406111
Stroke	rs7194649	16	215106	A	C	0.0935	-0.0377	0.0188	0.04517	40585	406111
Stroke	rs7224610	17	53364788	A	C	0.585	0.0135	0.0094	0.1525	40585	406111
Stroke	rs7244849	18	11997350	A	G	0.7462	-0.0011	0.0107	0.9147	40585	406111
Stroke	rs7255933	19	45766729	A	G	0.2503	0.0063	0.0106	0.5509	40585	406111
Stroke	rs7259119	19	32593682	T	C	0.3586	0.004	0.0106	0.7091	40585	406111
Stroke	rs72638978	8	41540828	T	C	0.9777	0.0173	0.0432	0.6889	40585	406111
Stroke	rs72654647	1	25022314	A	G	0.2465	-0.0043	0.0112	0.7044	40585	406111
Stroke	rs72717436	5	448291	A	C	0.3832	-0.0063	0.0093	0.4987	40585	406111
Stroke	rs73047068	19	41297106	C	G	0.1714	0.0066	0.0123	0.5899	40585	406111
Stroke	rs7309382	12	115366182	T	C	0.59	-0.0167	0.0096	0.08099	40585	406111
Stroke	rs731749	16	86356582	A	G	0.0789	-0.0157	0.0201	0.4364	40585	406111
Stroke	rs734663	2	39743876	T	C	0.4975	0	0.0097	0.9964	40585	406111
Stroke	rs738409	22	44324727	C	G	0.7714	0.0138	0.0111	0.2118	40585	406111
Stroke	rs73920681	2	25578588	C	G	0.9143	0.004	0.0177	0.8201	40585	406111
Stroke	rs743417	21	35347960	T	C	0.5733	0.0003	0.0093	0.9777	40585	406111
Stroke	rs74414571	7	25420102	C	G	0.0816	0.0018	0.0175	0.9201	40585	406111
Stroke	rs7482510	11	2190591	C	G	0.7894	-0.011	0.0127	0.3842	40585	406111
Stroke	rs74960997	6	163941243	T	G	0.975	0.0473	0.0321	0.1403	40585	406111
Stroke	rs7497961	15	66020908	A	G	0.7512	0.0104	0.0107	0.331	40585	406111
Stroke	rs75224897	12	48496565	C	G	0.0893	-0.017	0.0163	0.2972	40585	406111
Stroke	rs752590	2	113972945	A	G	0.7915	0.0015	0.0114	0.8975	40585	406111
Stroke	rs7532370	1	217034049	T	C	0.2043	-0.0185	0.0114	0.1063	40585	406111
Stroke	rs75792643	22	46372968	T	C	0.3196	-0.0059	0.0125	0.6347	40585	406111
Stroke	rs760077	1	155178782	A	T	0.3982	0.0222	0.0096	0.0213	40585	406111
Stroke	rs76772442	14	65506975	A	G	0.8605	0.0111	0.0134	0.4087	40585	406111
Stroke	rs768090	2	208003579	A	T	0.3211	0.0028	0.0098	0.7794	40585	406111
Stroke	rs7703616	5	1115115	T	C	0.592	0.0024	0.0095	0.8001	40585	406111
Stroke	rs77303550	16	72079657	T	C	0.1911	-0.0087	0.0119	0.4622	40585	406111
Stroke	rs77542162	17	67081278	A	G	0.9777	-0.0042	0.0357	0.906	40585	406111
Stroke	rs78415359	18	46207268	A	G	0.0267	0.0017	0.0414	0.9679	40585	406111
Stroke	rs7849537	9	114897899	T	C	0.7867	0.0061	0.0112	0.5899	40585	406111
Stroke	rs78744187	19	33754548	T	C	0.0892	0.0158	0.0185	0.3927	40585	406111
Stroke	rs78839561	20	4142839	A	G	0.3992	0.0063	0.0099	0.521	40585	406111
Stroke	rs79034755	17	80189895	T	C	0.2509	0.0165	0.0117	0.158	40585	406111
Stroke	rs7910217	10	96999873	A	G	0.3176	0.0026	0.01	0.7931	40585	406111
Stroke	rs7916396	10	3245548	T	C	0.5583	-0.0022	0.0099	0.8244	40585	406111
Stroke	rs7956653	12	64901246	A	G	0.4563	-0.0099	0.0094	0.2938	40585	406111
Stroke	rs797343	14	34646269	T	C	0.687	-0.0003	0.0104	0.9759	40585	406111
Stroke	rs8000803	13	71714717	T	G	0.5894	0.0066	0.0095	0.4902	40585	406111
Stroke	rs8020977	14	76624547	T	G	0.4697	-0.0067	0.0092	0.4689	40585	406111
Stroke	rs8027685	15	76277092	T	C	0.4631	-0.002	0.0093	0.8341	40585	406111
Stroke	rs8030097	15	66943404	C	G	0.1945	0.0233	0.0125	0.06198	40585	406111
Stroke	rs8073217	17	28164263	C	G	0.4947	-0.0147	0.0092	0.1106	40585	406111
Stroke	rs8080123	17	59242914	T	G	0.2056	-0.004	0.0115	0.725	40585	406111
Stroke	rs8090126	18	42811727	T	C	0.8082	-0.0015	0.0116	0.8999	40585	406111
Stroke	rs8133974	21	36450841	T	C	0.1407	0.035	0.0131	0.007376	40585	406111
Stroke	rs8138197	22	43114551	A	G	0.4829	0.0018	0.0093	0.8438	40585	406111
Stroke	rs8176749	9	136131188	T	C	0.0785	-0.0185	0.0174	0.2863	40585	406111
Stroke	rs833061	6	43737486	T	C	0.521	-0.007	0.0096	0.4656	40585	406111
Stroke	rs833805	6	44030011	A	G	0.1127	-0.0296	0.0161	0.06575	40585	406111
Stroke	rs855791	22	37462936	A	G	0.4277	-0.0002	0.0095	0.9854	40585	406111
Stroke	rs863678	2	176974104	T	G	0.6409	0.0065	0.0101	0.5183	40585	406111
Stroke	rs865483	17	35851177	A	C	0.3598	0.0097	0.0097	0.3153	40585	406111
Stroke	rs871841	17	8216468	T	C	0.5059	-0.0062	0.0094	0.5068	40585	406111
Stroke	rs881144	22	37471290	A	G	0.1182	0.007	0.0148	0.6329	40585	406111
Stroke	rs919798	19	4498154	A	G	0.5541	0.0089	0.0093	0.3398	40585	406111
Stroke	rs9270475	6	32559007	A	T	0.7902	-0.0015	0.016	0.925	40585	406111
Stroke	rs9296668	6	51838263	A	G	0.509	-0.0116	0.0091	0.205	40585	406111
Stroke	rs9302635	16	72144174	T	C	0.8144	-0.0008	0.012	0.9448	40585	406111
Stroke	rs9303620	17	27152869	T	C	0.7247	0.0252	0.0103	0.01399	40585	406111
Stroke	rs9327454	5	127249136	A	G	0.8143	-0.0204	0.012	0.08887	40585	406111
Stroke	rs9366927	6	37027232	T	C	0.5183	0.0009	0.0092	0.9239	40585	406111
Stroke	rs937851	11	6667353	A	G	0.3652	-0.0093	0.0098	0.3457	40585	406111
Stroke	rs9380559	6	36207598	A	G	0.6053	0.001	0.0094	0.9119	40585	406111
Stroke	rs9382170	6	13508443	A	T	0.3063	-0.0024	0.0105	0.8192	40585	406111
Stroke	rs9398804	6	126703390	A	T	0.4551	0.0192	0.0092	0.03576	40585	406111
Stroke	rs9403391	6	142814991	T	C	0.034	0.0006	0.0281	0.9822	40585	406111
Stroke	rs9429088	1	46497500	A	T	0.4484	0.0114	0.0091	0.2087	40585	406111
Stroke	rs9482771	6	127446610	C	G	0.4925	0.0045	0.0091	0.6255	40585	406111
Stroke	rs9614123	22	30371350	A	G	0.7351	-0.0036	0.0102	0.7229	40585	406111
Stroke	rs963837	11	30749090	T	C	0.5527	-0.0014	0.0093	0.8789	40585	406111
Stroke	rs9649959	8	128972721	A	G	0.663	0.0062	0.0098	0.5297	40585	406111
Stroke	rs9690544	7	129048940	A	C	0.7174	0.005	0.0101	0.6195	40585	406111
Stroke	rs9697691	22	46309893	C	G	0.6415	0.0148	0.0124	0.2347	40585	406111
Stroke	rs972762	5	34507508	T	G	0.5317	-0.0047	0.0091	0.6096	40585	406111
Stroke	rs9791312	6	143142313	A	C	0.6648	-0.0046	0.0097	0.6397	40585	406111
Stroke	rs9816588	3	37987856	A	C	0.0981	0.0028	0.0155	0.8584	40585	406111
Stroke	rs9823829	3	194506427	A	G	0.5735	-0.0149	0.0097	0.1239	40585	406111
Stroke	rs9849756	3	187641417	T	C	0.4845	0.012	0.0117	0.3043	40585	406111
Stroke	rs988397	3	169098791	T	C	0.447	0.0164	0.0094	0.08069	40585	406111
Stroke	rs9895661	17	59456589	T	C	0.8221	-0.0159	0.0128	0.2147	40585	406111
Stroke	rs9969563	8	12897602	T	C	0.6078	0.0169	0.01	0.08902	40585	406111
Stroke	rs998584	6	43757896	A	C	0.4816	0.012	0.0098	0.2208	40585	406111
Stroke	rs999010	1	231495316	A	G	0.364	0.0076	0.0097	0.4309	40585	406111

## Sheet: S3
Supplementary Table S3 The MR estimates for the causal association between higher Hgb levels and risk of CVD when using the eight EGLN-specific SNPs as the genetic instruments.
One of the eight EGLN SNPs (rs192191487) was missing from the stroke GWAS and we did not look for proxies hence only 7 instruments were used in this MR analysis. OR = odds ratio, L95 = lower 95% confidence interval, U95 = Upper 95% confidence interval, SNPs = single nucleotide polymorphism, N = number, CAD = coronary artery disease, MI = myocardial infarction, Hgb = hemoglobin.
Exposure	Outcome	method	N_SNPs	OR	OR_L95	OR_U95	P-value
Hgb	CAD	MR Egger	8	1.01711	0.62197	1.66329	0.948285
		Weighted median	8	0.921734	0.607171	1.39926	0.701976
		Inverse variance weighted	8	1.07975	0.802911	1.45204	0.611697
		Simple mode	8	0.879155	0.440248	1.75564	0.725898
		Weighted mode	8	0.804792	0.423365	1.52986	0.528759
	MI	MR Egger	8	0.95613	0.576884	1.58469	0.867566
		Weighted median	8	0.871866	0.561945	1.35271	0.540622
		Inverse variance weighted	8	1.02868	0.742937	1.42432	0.864775
		Simple mode	8	0.833572	0.393569	1.76549	0.648961
		Weighted mode	8	0.772865	0.423326	1.41102	0.42923
	Stroke	MR Egger	7	0.820086	0.42117	1.59684	0.584951
		Weighted median	7	0.763655	0.485031	1.20233	0.24429
		Inverse variance weighted	7	0.887822	0.605021	1.30281	0.543125
		Simple mode	7	0.678714	0.323879	1.4223	0.344145
		Weighted mode	7	0.660478	0.330971	1.31804	0.283896

## Sheet: S4
Supplementary Table S4 Test for pleiotropy and heterogeneity when using the eight EGLN-specific SNPs as genetic instruments to assess the causal association between higher Hgb levels and risk of CVD.
CAD = coronary artery disease, MI = myocardial infarction, Hgb = hemoglobin, SE = standard error, Q = measure of heterogeneity, df = degrees of freedom, IVW = inverse-variance weighted method.
Outcome	Exposure	Egger_intercept	SE	P-value	Q_MR_Egger	Q_df_MR_Egger	Q_pval_MR_Egger	Q_IVW	Q_df_IVW	Q_pval_IVW
MI	Hgb	0.0033	0.009	0.72	5.40476	6	0.493042	5.54232	7	0.594085
CAD	Hgb	0.003	0.009	0.77	6.80946	6	0.338828	6.91888	7	0.437375
Stroke	Hgb	0.003	0.011	0.78	8.67651	5	0.122684	8.83163	6	0.183271

## Sheet: S5
Supplementary Table S5 Rescaling the genetic estimates of the effect of a 1-unit increase in Hgb levels in the general population.
The standard deviation of typical Hgb was obtained from UKB individuals and used to rescale the genetic estimates to the effect of a 1-unit change in Hgb levels (14.2 g/dL to 15.2 g/dL) for a more reliable and realistic estimate of the effect. We were able to exclude increased odds of 1.49, 1.50 and 1.28 for CAD, MI and stroke, respectively, based on the upper bounds. CAD = coronary artery diseas…
Trait	Treatment	OR	L95	U95
CAD	Genetic effect	1.0031	0.993	1.0134
	Scaled to 1g/dL unit increase	1.09771	0.80931	1.49318
MI	Genetic effect	1.0021	0.9909	1.0136
	Scaled to 1g/dL unit increase	1.06522	0.759317	1.50209
Stroke	Genetic effect	0.9983	0.9885	1.0083
	Scaled to 1g/dL unit increase	0.950045	0.705836	1.28268

## Sheet: S6
Supplementary Table S6 Phenome-wide association study of the weighted Hgb EGLN-specific GRS with 923 traits in up to 451,099 unrelated European UK Biobank individuals.
Only the associations passing Bonferroni P-value threshold (0.05/923) are shown in this table. We also carried out the PheWAS stratified by sex and only show those sex-stratified traits passing Bonferroni significance in this table.
Phenotype	Beta	SE	P-value	Gender
Hematocrit percentage	0.0511351	0.00184752	2e-168	Combined
Hemoglobin concentration	0.0499367	0.00180768	8e-168	Combined
Red blood cell count	0.0454666	0.00195116	5e-120	Combined
Total Bilirubin	0.0150043	0.00219044	7.4e-12	Combined
Direct bilirubin	0.0199143	0.00317624	3.62e-10	Female
Standing to sitting height ratio	-0.0135112	0.00217809	5.54e-10	Combined
High light intensity reticulocyte count	0.0137643	0.00227065	1.35e-09	Combined
Reticulocyte count	0.0135501	0.00225849	1.98e-09	Combined
Microalbumin	-0.0116468	0.00199045	4.88e-09	Combined
Direct bilirubin	0.0135227	0.00239414	1.62e-08	Combined
CKD derived eGFR	-0.0105295	0.00191164	3.63e-08	Combined
Total Bilirubin	0.0171673	0.00312772	4.05e-08	Female
Microalbumin	-0.0176624	0.00326614	6.39e-08	Female
MDRD derived eGFR	-0.0120298	0.00222859	6.75e-08	Combined
Creatinine	0.00975616	0.00184776	1.29e-07	Combined
Creatinine	0.015679	0.00311867	4.97e-07	Female
CKD derived eGFR	-0.0130885	0.00261424	5.54e-07	Female
MDRD derived eGFR	-0.0152145	0.00304876	6.03e-07	Female
Non-alcoholic fatty liver disease fibrosis score	0.0106576	0.00218832	1.12e-06	Combined
Platelet crit	-0.0102419	0.00213877	1.68e-06	Combined
Sibling Diabetes	0.0417752	0.00902879	3.71e-06	Combined
Direct bilirubin	0.0159703	0.00350326	5.15e-06	Male
Platelet count	-0.00992317	0.00218597	5.64e-06	Combined
Non-alcoholic fatty liver disease fibrosis score	0.013336	0.00309129	1.6e-05	Female
Total Bilirubin	0.0140924	0.00339151	3.25e-05	Male

## Sheet: S7
Supplementary Table S7 MR causal estimates for the association between higher Hgb levels and risk of CVD as instrumented by 515 conditionally independent Hgb-associated SNPs.
MI = myocardial infarction, CAD = coronary artery disease, Hgb = hemoglobin, OR = odds ratio, L95 = lower 95% confidence interval, U95 = upper 95% confidence interval
Exposure	Outcome	Method	OR	L95	U95	P-value
Hgb	MI	MR Egger	0.858315	0.750199	0.982012	0.026702
		Weighted median	1.06392	0.970622	1.16619	0.185761
		Inverse variance weighted	1.09714	1.02228	1.17748	0.0101354
		Simple mode	1.38445	1.01245	1.89313	0.0422737
		Weighted mode	0.884618	0.784211	0.997881	0.0467892
	Stroke	MR Egger	1.0947	0.989778	1.21075	0.0791593
		Weighted median	1.05357	0.971828	1.14219	0.205344
		Inverse variance weighted	1.04765	0.993744	1.10448	0.0841401
		Simple mode	1.04515	0.842385	1.29672	0.688418
		Weighted mode	1.05738	0.95313	1.17302	0.292744
	CAD	MR Egger	0.834913	0.735065	0.948325	0.00575793
		Weighted median	0.969407	0.892427	1.05303	0.461707
		Inverse variance weighted	1.06438	0.995412	1.13814	0.067931
		Simple mode	1.14521	0.880873	1.48888	0.311837
		Weighted mode	0.855818	0.767097	0.954799	0.00555455

## Sheet: S8
Supplementary Table S8 The measure of pleiotropy and heterogeneity for the 515 Hgb-associated SNPs used as instruments to assess the causal association between higher Hgb levels and CVD.
CAD = coronary artery disease, MI = myocardial infarction, Hgb = hemoglobin, SE = standard error, Q = measure of heterogeneity, df = degrees of freedom, IVW = inverse-variance weighted method.
Exposure	Outcome	Egger Intercept	SE	P-value	Q_MR_Egger	Q_df_MR_Egger	Q_pval_MR_Egger	Q_IVW	Q_df_IVW	Q_pval_IVW
Hgb	MI	0.00743263	0.0017836	3.79886e-05	800.473	391	2.23267e-30	836.024	392	2.81199e-34
Hgb	CAD	0.00735847	0.00168875	1.68253e-05	887.753	393	2.87073e-40	930.642	394	2.10709e-45
Hgb	Stroke	-0.00135598	0.00135115	0.3162	628.038	396	8.83186e-13	629.635	397	8.27e-13

## Sheet: S9
Supplementary Table S9 The number of genetic instruments used for the two-sample MR investigating the causal association between Hgb levels and risk of CVD before and after Steiger filtering.
Genetic variants were selected as valid instruments after Steiger filtering if the variance explained in the exposure was greater than the variance explained in the outcome determined by dir=TRUE and they had an FDR P-value < 0.05. CAD = coronary artery disease, MI = myocardial infarction, Hgb = hemoglobin, SNPs = single nucleotide polymorphisms, N = number.
Exposure	Outcome	N SNPs before steiger filtering	N SNPs after steiger filtering
Hgb	MI	393	237
Hgb	CAD	395	288
Hgb	Stroke	398	284

[truncated: 2 more sheets: S10, S11]
