# Supplementary material for: Genetically proxied therapeutic prolyl-hydroxylase inhibition and cardiovascular risk
Source: Hum Mol Genet. 2022 Sep 1;32(3):496–505. doi: 10.1093/hmg/ddac215 (PMC9851745; doi:10.1093/hmg/ddac215)
Supplement: Supplementary_Figures_ddac215 [file supplementary_figures_ddac215.zip]

Archive with 1 entries (1 files):
- Supplementary_Figures_ddac215.pdf
